# Supplementary material for: Investigating the effects of home-based rehabilitation after intensive inpatient rehabilitation on motor function, activities of daily living, and caregiver burden
Source: PLoS One. 2024 Dec 27;19(12):e0316163. doi: 10.1371/journal.pone.0316163 (PMC11676825; doi:10.1371/journal.pone.0316163)
Supplement: S1 Data — (XLSX) [file pone.0316163.s001.xlsx]

## Sheet: Data
Level of care required	Source of request	_Date_ of post onset	_Date_ of admission	_Date_ of recovery period	Start_date	Visit_month	Number of persons living together	Family99	Disease name	Disease category	Hand	Department	Injured side	Implementation status	Dementia ADL independence	Independence in daily living	MMSE score 00	MMSE score 01	MMSE score 02	Grip strength right 00	Grip strength right 03	Grip strength right 06	Grip strength left 00	Grip strength left 03	Grip strength left 06	Grip strength 00	Grip strength 03	Grip strength 06	SIDE00	SIDE03	SIDE06	Re. SIDE00	Re.SIDE03	Re.SIDE06	One leg standing right 00	One leg standing right 03	One leg standing right 06	One leg standing left 00	One leg standing left 03	One leg standing left 06	Standing and seated time 00	Standing and seated time 03	Standing and seated time 06	FIM meal 00	FIM meal 03	FIM meal 06	FIM dressing 00	FIM dressing 03	FIM dressing 06
care level 5	Department of Neurology	34	34		4	16.6	2	husband	spinal compression fracture	Cerebrovascular disease	Right-handed	Department of Neurology	Bilaretal	Finished	Ⅰ	B1	22			15.8	14	14	13.2	13	12	15.8	14	14	0	3	2b	0	4	3	0	1	0	0	4	0	37.5	23	23	5	5	5	4	4	4
support level 1	Department of Convalescent Rehabilitation	43	43	34	3	8.83333	3		knee OA	Bone and joint disease	Right-handed	Department of Internal medicine	Right side	Finished	Ⅰ	J1	30			30	29	30	30	28	29	30	29	30	3	3	3	4	4	4	4	9	11.5	7	7	9	8	7.6	7.5	7	7	7	7	7	7
support level 2	Department of Convalescent Rehabilitation	128	128	87	4	10.2667	4	son and his wife	hip fracture	Bone and joint disease	Right-handed	Department of Respiratory Medicine	Left side	Finished	Ⅰ	J2	30			12	13	8.7	10	14	8.5	12	14	8.7	2b	2a	2b	3	2	3	8	0	2.1	1	0	1.2	15	11.3	11.3	7	7	7	7	7	7
care level 1	Department of Convalescent Rehabilitation	75	75	44	7	5.83333	2		Cerebral Infarction	Cerebrovascular disease	Right-handed	Department of Internal medicine	Left side	Finished			30			26	24		20	20.5		26	24		3	4		4	5		7	17		3	35		8	7.5		7	7		7	7
care level 4	Department of Convalescent Rehabilitation	80	80	59	3	2.8	3		hip fracture	Bone and joint disease	Right-handed	Department of Internal medicine	Left side	Finished			23			10.9	12		8.5	9		10.9	12		2a	2b		2	3		5	6		3	3		22.5	19.5		7	7		7	7
care level 4	Department of Convalescent Rehabilitation	107	82	82	3	4.2	1	son	hip fracture	Bone and joint disease	Right-handed	Department of Orthopedics	Left side	Finished	Ⅱa	J2	28			17	0		14	16.3		17	16.3		2b	4		3	5		0	30		0	16.3		42	13.3		7	7		7	7
care level 2	Department of Convalescent Rehabilitation	111	111	97	1	5.9	3		Cerebral Infarction	Cerebrovascular disease	Right-handed	Department of Internal medicine	Left side	Finished			23			0	6	7.5	0	11	11.4	0	11	11.4	*	2a	2b	FALSE	2	3	0	1	0	0	1		0	28	20	7	7		7	7
care level 2	Department of Convalescent Rehabilitation	198	198	178	2	2.86667	6		Cerebral Infarction	Cerebrovascular disease	Right-handed	Department of Endocrine Medicine	Left side	Finished			17			20.5	24.3		17.6	20.7		20.5	24.3		4	4		5	5		30	30		30	30		15	25		7	7		7	7
care level 4	Department of Convalescent Rehabilitation	168	168	132	2	5.6	2		Cerebral Infarction	Cerebrovascular disease	Right-handed	Department of Rehabilitation	Left side	Finished			30			0	0	0	32.8	38.1	42	32.8	38.1	42	4	3	3	5	4	4	0	0	0	0	16	12	24	8	6	6	6		7	7
care level 2	Department of Convalescent Rehabilitation	103	101	71	6	5.7	3		hip fracture	Bone and joint disease	Right-handed	Department of Orthopedics	Right side	Finished	Ⅰ		28			14.8	12.6	16	16.7	15.9	18	16.7	15.9	18	2b	2b	3	3	3	4	0	0	1	3	0	1	29	26	22	7	7		7	7
care level 4	Department of Convalescent Rehabilitation	173	170	147	2	2.96667	2		Cerebral Infarction	Cerebrovascular disease	Right-handed	Department of Endocrine Medicine	Right side	Finished			19			20	25		0	0		20	25		3	1		4	1		0	0		0	0		12	26		5	5		2	2
support level 2	Department of Convalescent Rehabilitation	93	92	57	5	5.6	2		hip fracture	Bone and joint disease	Right-handed	Department of Internal medicine	Right side	Finished			26			13.9	11	10	10.7	10	9.2	13.9	11	10	3	2b		4	3		0	1	4	0	0	3	16	24	17	7	7		7	7
support level 1	Department of Convalescent Rehabilitation	72	72	63	3	2.86667	6		hip fracture	Bone and joint disease	Right-handed	Department of Orthopedics	Left side	Finished			30			14	16		16	17		16	17		3	4		4	5		6	32.1		15	9.2		14	13.4		7	7		7	7
care level 3	Department of Convalescent Rehabilitation	114	113	84	2	3.03333	3		knee OA	Bone and joint disease	Right-handed	Department of Neurology	Left side	Finished			22			22	16		22	18		22	18		2a	2a		2	2		0	0		0	0		22	10.4		7	7		6	6
care level 5	Department of Convalescent Rehabilitation	131	131	104	1	2.86667	2		SAH	Cerebrovascular disease	Right-handed	Department of Orthopedics	Bilaretal	Finished			26			12	17.4		19	15.7		19	17.4		3	3		4	4		8	13.2		3	8.2		15	11.2		7	7		7	7
care level 4	Department of Convalescent Rehabilitation	91	88	67	5	2.8	6		hip fracture	Bone and joint disease	Right-handed	Department of Internal medicine	Left side	Finished			25			14	14		15	16		15	16		1	2b		1	3		0	0		0	0		29	15		7	7		7	7
care level 5	Department of Convalescent Rehabilitation	200	199	149	4	5.7	1		GBS	Cerebrovascular disease	Right-handed	Department of Rehabilitation	Bilaretal	Finished			30			2	9	8	1	4	8	2	9	8	3	3	3	4	4	4	0	7	1	0	4	3	12	5	5.8	6	6	6	6	6	6
care level 2	Department of Convalescent Rehabilitation	87	87	69	1	2.86667	3		hip fracture	Bone and joint disease	Right-handed	Department of Internal medicine	Right side	Finished	Independent		28			13	14		6.1	8		13	14		2a	2a		2	2		0	0		0	0		20.8	22		7	7		6	6
care level 2	Department of Convalescent Rehabilitation	100	83	83	2	3.5	6		hip fracture	Bone and joint disease	Right-handed	Department of Internal medicine	Right side	Finished	Ⅱb	A1	17			14	13.4		12	13.3		14	13.4		2b	3		3	4		1	0		2	0		19.4	22.9		7	7		7	7
support level 2	Department of Convalescent Rehabilitation	160	137	137	3	3.83333	1		Cerebral Infarction	Cerebrovascular disease	Right-handed	Department of Rehabilitation	Left side	Finished	Ⅰ	J1	30			16	17.4		17.6	17.6		17.6	17.6		3	4		4	5		2.4	5.2		20	65.2		15	13		7	7		7	7
care level 2	Department of Convalescent Rehabilitation	93	93	81	2	3.86667	2		hip fracture	Bone and joint disease	Right-handed	Department of Endocrine Medicine	Left side	Finished			30			14	12		9	11		14	12		2a	3		2	4		0	10		0	8		9	11		7	7		7	7
support level 2	Department of Convalescent Rehabilitation	85	85	85	9	10.1667	1		spinal compression fracture	Bone and joint disease	Right-handed	Department of Rehabilitation		Finished			30			19.3	19.6	19	21.4	21.3	21	21.4	21.3	21	3	3	3	4	4	4	0	3	4	0	23	4	11.5	10	11	7	7	7	7	7	7
care level 4	Department of Convalescent Rehabilitation	173	135	135	3	2.9	2	wife	Cervical myelopathy	Cerebrovascular disease	Right-handed	Department of Internal medicine	Bilaretal	Finished	Ⅰ	A2	29			9	10		5.4	6		9	10		3	3		4	4		2	4.8		5	3.9		14.2	10.3		5	6		6	6
care level 4	Department of Convalescent Rehabilitation	150	120	120	4	5.83333	3		Cerebral Infarction	Cerebrovascular disease	Right-handed	Department of Internal medicine	Left side	Finished			29			0	0	0	16	18	18	16	18	18	2a	2a	2b	2	2	3	0	0	0	0	0	0	34	8.2	15	5	5	5	4	4	4
support level 2	Department of Convalescent Rehabilitation	117	116	88	3	5.73333	1		hip fracture	Bone and joint disease	Right-handed	Department of Orthopedics	Right side	Finished	Ⅱa	A1	30			21.4	24.3	23	20	24.8	26	21.4	24.8	26	2a	2b	2b	2	3	3	0	0	0	0	0	0	13.6	13	12.1	7	7	7	7	7	7
care level 2	Department of Convalescent Rehabilitation	104	104	83	1	2.8	1		hip fracture	Bone and joint disease	Right-handed	Department of Endocrine Medicine	Right side	Finished			24			0	11.2		0	9.2		0	11.2		*	3		FALSE	4		0	3		0	2		0	25		7	7		7	7
care level 2	Department of Convalescent Rehabilitation	113	79	79	5	43.4	5	husband、daughter、son and his wife, 2 grandchildren	spinal compression fracture	Bone and joint disease	Right-handed	Department of Internal medicine		Finished	Ⅱa	A1	20			9.1	14	15	9.5	13	16	9.5	14	16	2a	2a	3	2	2	4	0	0	0	0	0	0	26	30.2	30.8	7	7	7	7	7	7
care level 2	Department of Convalescent Rehabilitation	62	48	48	1	-1429.5	1		hip fracture	Bone and joint disease	Right-handed	Department of Orthopedics	Right side	Undergoing	Ⅰ	J2	27	28	27	18	15	14	16	14	14	18	15	14	3	2a	2b	4	2	3	0	2	3	4	0	2	19	13	10.4	7	7	7	7	7	7
care level 4	Department of Convalescent Rehabilitation	138	122	122	5	10	2	husband	Cerebral Infarction	Cerebrovascular disease	Right-handed	Department of Internal medicine	Right side	Finished	Ⅲb	B1	17			15	12	11	8	10	7.9	15	12	11	2a	2a	2a	2	2	2	0	0	0	0	0	0	30.5	20.3	17	4	5	4	5	5	5
care level 3	Department of Convalescent Rehabilitation	154	131	131	2	57.9	2	husband	Cerebral Infarction	Cerebrovascular disease	Right-handed	Department of Internal medicine	Left side	Finished	Ⅰ	J2	29			0	3		36	32		36	32	28.55	3	4		4	5	4.5	0	2		28	30		15.8	9	10.8	5	7	7	6	6	6
support level 2	Department of Convalescent Rehabilitation	98	78	78	66	52.3333	2	father	hip fracture	Bone and joint disease	Right-handed	Department of Neurosurgery	Left side	Finished	Independent	J2	27	24	22	32	21.2	27.4	18	18.6	20	32	21.2	27.4	2a	2b	2b	2	3	3	0	0.5	1	0	0.5	1	11.6	9.2	9.6	7	7	7	7	7	7
care level 2	Department of Convalescent Rehabilitation	100	71	71	786	-1432.63	2	husband	cerebral hemorrhage	Cerebrovascular disease	Right-handed	Department of Rehabilitation	Left side	Undergoing	Ⅰ	J2	30	30	30	19	21	22	30	30	29	30	30	29	3	4	3	4	5	4	1	4	1	11	34	23	21.9	14.4	20.4	6	6	6	7	7	7
support level 2	Department of Convalescent Rehabilitation	110	81	81	10	43.2	5	daughter's family	hip fracture	Bone and joint disease	Right-handed	Department of Endocrine Medicine	Right side	Finished	Ⅱb	B1	23	23	25	10	12	12.1	12	12	12.1	12	12	12.1	2a	2a	2b	2	2	3	0	0	0	0	0	0	16.5	9.6	12.6	6	6	6	7	7	7
care level 4	Department of Neurology	13	13		91	-1435.1	3	husband、daughter	ALS	Neuromuscular disease	Right-handed	Department of Neurology		Undergoing	Independent	J1	30	29	27	3	4.8	5.1	2	2.9	2.3	3	4.8	5.1	4	4	4	5	5	5	30	30	60	30	30	60	7.4	5.2	4.6	7	7	7	6	6	6
care level 3	Department of Convalescent Rehabilitation	161	130	130	4	35	2	daughter	Cerebral Infarction	Cerebrovascular disease	Right-handed	Department of Internal medicine	Left side	Finished	Independent	B1	18			2	3	2	8	9	10	8	9	10	0	1	2b	0	1	3	0	0	0	0	0	0	23.9	16	11.5	6	6	7	6	6	6
care level 2	Department of Convalescent Rehabilitation	76	76	57	8	-1437.23	2	wife	hip fracture	Bone and joint disease	Right-handed	Department of Endocrine Medicine	Left side	Undergoing	Ⅱb	A2	28	25	27	27	26	23	19	13	16	27	26	23	2a	2b	2b	2	3	3	0	8	14	0	0	0.5	31.5	15	13.9	7	7	7	5	5	5
care level 3	Department of Convalescent Rehabilitation	251	184	184	3	33.2	3	husband、daughter	encephalomyelitis	Cerebrovascular disease	Right-handed	Department of Neurology		Finished	Independent	B1	30			12	16	13	13	14	13	13	16	13	1	2a	2a	1	2	2	0	0	0	0	0	0	16	15.4	17.4	7	7	7	7	7	7
care level 2	Department of Convalescent Rehabilitation	96	76	76	3	-1440.3	5	wife、son and his wife、grandchild	cerebral hemorrhage	Cerebrovascular disease	Left-handed	Department of Internal medicine	Right side	Undergoing	Ⅰ	J2	25		24	28	28		13	20		28	28	26.5	2b	4	3	3	5	4	5	30.5	27.89	4	6.37	12.92	9.31	4.42	4.86	6	7	7	7	7	7
care level 1	Department of Convalescent Rehabilitation	165	165	122	1	5.9	2	wife	spinal cord injury	Cerebrovascular disease	Right-handed	Department of Orthopedics		Finished	Ⅲb	B2	28			20	24	22	26	25	26	26	25	26	2b	3	3	3	4	4	0	0.5	4.3	0	4.8	1.7	26.9	12.8	10	7	7	7	7	7	7
care level 3	Department of Convalescent Rehabilitation	81	39	39	5	-3.93333	7		hip fracture	Bone and joint disease	Right-handed	Department of Internal medicine	Left side	Finished	Ⅲa	A2	12			17.6	18	20	17.1	17	18	17.6	18	20	3	3	2b	4	4	3	1.6	6.8	4	0	0.8	1	23.1	16.3	14.2	6	7	3	6	6	2
care level 4	Department of Convalescent Rehabilitation	97	116	74	7	35.5333	2	husband	hip fracture	Bone and joint disease	Right-handed	Department of Internal medicine	Left side	Finished	Independent	A1	26	21		12	9	14	8	4	7	12	9	14	0	0	0	0	0	0	0	0	0	0	0	0	37.2	31.9	30.9	5	5	5	5	5	5
care level 2	Department of Convalescent Rehabilitation	122	129	95	3	5.6	3	husband、daughter	Cervical myelopathy	Cerebrovascular disease	Right-handed	Department of Orthopedics		Finished	Independent	J1				19	21		16	14		19	21		2b	2b		3	3		3	7.3		1	3.4		14	9.91		7	7		7	7
support level 2	Department of Convalescent Rehabilitation	101	101	70	2	18.2667	2	wife	hip fracture	Bone and joint disease	Right-handed	Department of Endocrine Medicine	Right side	Finished	Ⅰ	J1	27			28	26	32	34	30	30	34	30	32	2a	3	3	2	4	4	2	2	3	1	3	9	17.6	16.55	12.1	7	7	7	7	7	7
care level 3	Department of Convalescent Rehabilitation	201	178	178	11	-1442.8	2	wife	cerebral hemorrhage	Cerebrovascular disease	Left-handed	Department of Neurology	Left side	Undergoing	Independent	A2	7	14	15	0	3	1	28	27	30	28	27	30	2a	2a	2a	2	2	2	0	0	0	7.1	3.1	1.6	11.3	9.3	8.2	6	6	6	5	5	5
care level 4	Department of Convalescent Rehabilitation	155	155	147	1	7.13333		nursing home	hip fracture	Bone and joint disease	Right-handed	Department of Rehabilitation	Left side	Finished	Ⅱa	B1	20			17	17		18	11		18	17		2a	2a		2	2		0	0		0	0		55.5	24.4		1	1	1	3	3	3
care level 2	Department of Convalescent Rehabilitation	160	137	137	2	-1442.83	3	wife	Cerebral Infarction	Cerebrovascular disease	Left-handed	Department of Orthopedics	Left side	Undergoing	Independent	J1	26	25	25	0	0	0	33	32	33	33	32	33	2a	3	4	2	4	5	0	0	0	14	21.7	45.9	28	13.8	13.5	6	6	6	7	7	7
care level 2	Department of Convalescent Rehabilitation	104	76	76	1	26.5667	2	Pt wife son and his wife 2 grandchildren	Cerebral Infarction	Cerebrovascular disease	Right-handed	Department of Rehabilitation	Right side	Finished	Independent	B1	30			30	35	30	10	12	7	30	35	30	2b	2b	2b	3	3	3	20	37	30	1	0	0.2	10.6	8.3	9.8	7	7	7	7	7	7
care level 2	Department of Convalescent Rehabilitation	119	92	92	1	14.2667	2	wife	cerebral hemorrhage	Cerebrovascular disease	Right-handed	Department of Internal medicine	Left side	Finished	Independent	J1	27			18	22	22	16	18	18	18	22	22	2a	2a	2a	2	2	2	0	0	0	0	0	0	10.7	17	14.3	6	6	6	5	6	6
care level 1	Department of Convalescent Rehabilitation	60	59	67	7	25.4333	1		Cerebral Infarction	Cerebrovascular disease	Right-handed	Department of CardiologyDepartment of Internal medicine	Left side	Finished	Independent	A1					31.6			27.1			31.6		2a	2b		2	3	2	2.65	1.06		1.04	3.22		11.12	14.51	14	7	7	7	7	7	7
care level 2	Department of Convalescent Rehabilitation	115	94	94	4	-1443.7	1	husband	Parkinson disease	Neuromuscular disease	Right-handed	Department of Internal medicine		Undergoing	Independent	J1	26	27	28	16	19	23	16	16	23	16	19	23	2b	3	3	3	4	4	0	13	14	0	12	16	22.9	15	11.1	5	7	7	4	4	4
support level 2	Department of Convalescent Rehabilitation	162	144	100	3	26.1667	2		spinal cord injury	Cerebrovascular disease	Right-handed	Department of CardiologyDepartment of Internal medicine	Bilaretal	Finished	Ⅰ	A2	18			12	12	14	12	14	16	12	14	16	2a	2b	2a	2	3	2	0	0	0	0	0	0	19	14.6	11.6	7	7	7	5	5	5
care level 1	Department of Convalescent Rehabilitation	88	88	40	70	-1443.5	6		Cerebral Infarction	Cerebrovascular disease	Right-handed	Department of Neurosurgery	Right side	Undergoing	Independent	J1	18	27	27			27.1			28.5			28.5	4	4	4	5	5	5	50.59	48.9	48.78	30.88	35.77	63.59	9.75	6.08	5.15	7	7	7	7	7	7
care level 3	Department of Convalescent Rehabilitation	195	193	135	1	7.9	5	daughter and her husband, 2 grandchildren	Cerebral Infarction	Cerebrovascular disease	Right-handed	Department of Neurology	Right side	Finished	Independent	B1	24			24	29	28	4	7	8	24	29	28	2a	2a	2b	2	2	3	0	0	2	0	0	0	10.17	14.3	13	5	5	5	5	5	5
support level 1	Department of Convalescent Rehabilitation	118	70	70	53	-1443.47	2	wife	Cerebral Infarction	Cerebrovascular disease	Right-handed	Department of Internal medicine	Left side	Undergoing	Independent	J1	21	27	25	26		26	32		28.2	32		28.2	4	4	4	5	5	5	29.14	55.89	40.89	32	48.24	20.51	6.51	8.09	7.28	7	7	7	7	7	7
support level 2	Department of Cardiology	2	2		1041	7.7	1		degenerative spondylosis	Bone and joint disease	Right-handed	Department of CardiologyDepartment of Internal medicine		Finished	Ⅰ	J2				13	12	10	12	13	11	13	13	11	2b	3	3	3	4	4	8	17.5	9.7	5	4.6	10.5	13.2	15.3	13	7	7	7	7	7	7
care level 3	Department of Convalescent Rehabilitation	180	162	132	5	-1443.73	5		spinal cord injury	Bone and joint disease	Right-handed	Department of Orthopedics	Bilaretal	Undergoing	Independent	C1	27	25	23	12	10	10	16	14	12	16	14	12	0	0	0	0	0	0	0	0	0	0	0	0				7	7	7	1	1	1
care level 1	Department of Surgery	6	6		1082	-1444.3	2	husband	degenerative spondylosis	Bone and joint disease		Department of Internal medicine		Undergoing	Ⅰ	J1	30	25	27	27	30	29	28	27	28	28	30	29	3	3	3	4	4	4	4.5	4.1	19	2.7	9.6	7	9.16	7.5	8.3	7	7	7	7	7	7
care level 4	Community-based integrated care ward	99	54		1	8.63333	2	wife	amputation	Bone and joint disease	Right-handed	Department of Endocrine Medicine	Left side	Finished	Independent	A2	30			12	20	24	14	17	24	14	20	24	0	0	0	0	0	0	16	4.5	10	0	0	0	8.1	7.6	4.7	7	7	7	7	7	7
care level 2	Department of Convalescent Rehabilitation	120	119	101	4	7.5	1		spinal compression fracture	Bone and joint disease	Right-handed	Department of Rehabilitation	Right side	Finished	Independent	J1	28			18	18	20	18	17	20	18	18	20	3	3	3	4	4	4	1	10	3.4	25	4	8.5	12.1	12.3	11.6	7	7	7	7	7	7
support level 1	Department of Convalescent Rehabilitation	90	90	78	2	-1444.97	1		Cerebral Infarction	Cerebrovascular disease	Right-handed	Department of Internal medicine	Right side	Undergoing	Independent	J1	28	28	27	32	34	29	8	10	14	32	34	29	3	3	3	4	4	4	4.6	3.9	5.7	4.8	7.4	8.3	8	6.9	7.5	7	7	7	7	7	7
care level 2	Department of Convalescent Rehabilitation	99	99	82	1	2.86667	1		hip fracture	Bone and joint disease	Right-handed	Department of Urology	Left side	Finished	Independent	J1	27												3	3		4	4		11.4	8.3		8.9	10.3		8	9.5		7	7		7	7
care level 2	Department of Convalescent Rehabilitation	177	149	149	1	6.76667	2	husband	cerebral hemorrhage	Cerebrovascular disease	Right-handed	Department of Neurosurgery	Left side	Finished	Independent	B1	29			1	0	2	20	22	21	20	22	21	4	3	4	5	4	5	2	2.1	1	57	15.2	60	18.3	8.1	8.3	6	6	6	7	7	7
care level 3	Department of Convalescent Rehabilitation	95	64	64	3	2.8	3	son and his wife	Cerebral Infarction	Cerebrovascular disease	Right-handed	Department of Urology	Left side	Finished	Ⅰ	J1	19			20	21		15	18		20	21		3	3		4	4		3	18.1		0	0		12.16	9.1		7	7		7	7
care level 2	Department of Convalescent Rehabilitation	85	84	84	2	4.56667	3	son and his wife	heart failure	Cardiovascular disease	Right-handed	Department of CardiologyDepartment of Internal medicine		Finished	Independent	J1	30			12	10		12	11		12	11		2a	2a		2	2		0	0		0	0		35.3	22.3		7	7		7	7
support level 2	Department of Convalescent Rehabilitation	118	83	83	3	12.4667	2	son	Cerebral Infarction	Cerebrovascular disease	Right-handed	Department of Internal medicine	Right side	Finished	Independent	J1	28					17.9			24.5	18	23.6	24.5	2a	2b	2b	2	3	3	1.4		1.89	28		4.82	13.9	12	16.72	7	7	7	7	7	7
care level 3	Department of Convalescent Rehabilitation	150	150	134	1	7.26667	3	wife、son	cerebral hemorrhage	Cerebrovascular disease	Right-handed	Department of Rehabilitation	Right side	Finished	Ⅰ	A1	27			0	21.1	21.4	0	12.4	11.7	30	21.1	21.4	2a	2a	2a	2	2	2	0	3	0	0	1	0	21.4	7.3	11.7	6	7	7	7	7	7
care level 2	Department of Convalescent Rehabilitation	199	199	133	5	8.4	3		Cervical myelopathy	Cerebrovascular disease	Right-handed	Department of Orthopedics	Bilaretal	Finished	Ⅰ	J1	25			10	10	11	23	23	24	23	23	24	1	2a	2a	1	2	2	0	0	0	0	0	0	24.3	10.9	10.4	7	7	7	7	7	7
care level 1	Department of Convalescent Rehabilitation	173	173	134	1	-1447.03	5	wife、3 children	cerebral hemorrhage	Cerebrovascular disease	Right-handed	Department of Rehabilitation	Left side	Undergoing	Ⅰ	J1	22	9	14	0	0	0	32	32.3	29	32	32.3	29	2a	3	3	2	4	4	0	0	0	0	13.4	25	9.11	11.5	10	6	7	7	5	6	6
care level 4	Department of Convalescent Rehabilitation	123	0	102	3	7.7	5		cerebral hemorrhage	Cerebrovascular disease	Right-handed	Department of Internal medicine	Right side	Finished	Ⅲa	A2	24			20	26	26	0	6	10	20	26	26	2a	2b	3	2	3	4	0	0	1.57	0	0	0	13.4	12.16	12.92	6	7	7	5	5	7
care level 4	Department of Geriatric Medicine	19	17		39	11.9667	3		knee OA	Bone and joint disease	Right-handed	Department of Psychiatry	Bilaretal	Finished	Ⅳ	C1	0																											1	1	2	1	1	1
care level 5	Department of Convalescent Rehabilitation	120	120	120	1	12.3667	2	wife	Others	Cerebrovascular disease	Right-handed	Department of Rehabilitation	Bilaretal	Finished	Ⅱa	C2	0			15.3	20	23	15.4	16.5	22	15.4	20	23	2b	3	3	3	4	4	0	3.4	8.17	0	11.55	9	30.59	18.8	25.32	1	1	4	4	5	7
care level 4	Department of Convalescent Rehabilitation	96	77	77	5	7.46667	2		hip fracture	Bone and joint disease	Right-handed	Department of Rehabilitation	Left side	Finished	Ⅰ	A2	22			0	11.9	7.3	0	10	8.9	11.6	11.9	8.9	3	3		4	4	4	15.5	3.7	21	6.5	5.9	14	17.6	24.6	20.6	7	7	7	7	7	7
care level 1	Department of Convalescent Rehabilitation	82	64	64	4	13.9667	2	husband	hip fracture	Bone and joint disease	Right-handed	Department of Orthopedics	Right side	Finished	Ⅱb	J2	17				16	14		20	18	18	20	18	3	3	2b	4	4	3		3.8	2.8		2.9	1.8	16.6	16.5	14.6	7	7	7	7	7	7
care level 1	Department of Convalescent Rehabilitation	94	76	76	1	2.53333	3	daughter and her husband	hip fracture	Bone and joint disease	Right-handed	Department of Urology	Right side	Finished		B1	29			23.8			29.1			29.1			2a			2			0			0			26			7	7		7	7
care level 1	Department of Convalescent Rehabilitation	114	105	58	13	22.9667	1		spinal compression fracture	Bone and joint disease	Left-handed	Department of CardiologyDepartment of Internal medicine		Finished	Independent	A1	24			19.3	20	26	28	26	20	28	26	26	3	3	3	4	4	4	0	2	3	0	1	3	18.4	13.4	17.4	7	7	7	7	7	7
care level 2	Department of Convalescent Rehabilitation	198	198	63	2	3.63333	2	wife	hip fracture	Bone and joint disease	Right-handed	Department of Orthopedics	Right side	Finished	Independent	A1	30			24	20		30	26		30	26		2b	3		3	4		0	0		0	96		19.5	11.1		7	7		7	7
care level 5	Department of Convalescent Rehabilitation	143	194	143	3	16.8333	3	wife、daughter	spinal cord injury	Cerebrovascular disease	Right-handed	Department of Rehabilitation	Left side	Finished	Independent	C1	29			1			1			1	1	2.5	0	0	0	0	0	0	0	0	0	0	0	0				5	5	5	3	3	3
care level 4	Department of Convalescent Rehabilitation	173	149	149	2	43.4	2	wife	Cerebral Infarction	Cerebrovascular disease	Right-handed	Department of Neurosurgery	Left side	Finished	Ⅲa	B1	15	19	12	16	15.9	18	29	28.9	28	29	28.9	28	2a	2a	2a	2	2	2	0	0	0	0	0	0	34.5	33.4	26.1	6	6	6	4	4	4
care level 3	Department of Convalescent Rehabilitation	164	164	139	141	25.3667	3	wife, daughter	Cerebral Infarction	Cerebrovascular disease	Right-handed	Department of Internal medicine	Bilaretal	Finished	Ⅱb	A2	29			20.6	25.2	24	26.8	25.8	22.8	26.8	25.8	24	2a	3	2b	2	4	3	0	1	1	0	3.5	1	12.6	13.5	10.5	7	6	6	7	7	7
support level 2	Department of Convalescent Rehabilitation	95	64	64	4	12	4	son and his wife	hip fracture	Bone and joint disease	Right-handed	Department of Orthopedics	Left side	Finished	Independent	A1	30			16	13.7	13	14	12.6	13	16	13.7	13	3	3	3	4	4	4	2.9	3	4	1.2	4	2	22.5	11	10.5	7	7	7	7	7	7
care level 3	Department of Convalescent Rehabilitation	136	136	120	4	-1452.37	2		Cerebral Infarction	Cerebrovascular disease	Right-handed	Department of Neurosurgery	Right side	Undergoing	Independent	A1	29	25	26	25	30	28	0	0	0	25	30	28	2b	2b	3	3	3	4	10.8	8.3	16	1.4	6.1	1	10.8	10.2	10.5	6	6	6	6	6	6
care level 4	Department of Convalescent Rehabilitation	130	116	94	2	3.3	2	wife	Cerebral Infarction	Cerebrovascular disease	Right-handed	Department of Internal medicine	Left side	Finished	Ⅰ	B1	30			1	2		19	20		19	20		2a	2b		2	3		0	1		0	3		9.21	10.85		6	6		7	7
care level 1	Department of Convalescent Rehabilitation	108	127	84	14	13.4	1		Cervical myelopathy	Neuromuscular disease	Right-handed	Department of Internal medicine	Left side	Finished	Independent	J1	26			22	25.8	28	29	25.8	26	29	25.8	28	3	3	3	4	4	4	4.2	12.6	4	6	5	6	16.1	13.8	11.1	7	7	7	7	7	7
care level 1	Department of Convalescent Rehabilitation	281	283	232	1	3.03333	2		knee OA	Bone and joint disease		Department of Orthopedics	Left side	Finished	Independent	A1																												7	7		7	7
care level 4	Department of Convalescent Rehabilitation	82	82	49	1	4.1	2		Cerebral Infarction	Cerebrovascular disease	Right-handed	Department of Neurosurgery	Left side	Finished	Ⅱa	J2	29			25	24		20	6		25	24		3	2b		4	3		0	1		0	0		22.5	10.97		7	7		6	6
care level 1	Department of Convalescent Rehabilitation	130	130	130	1738	6.1	2	wife	Cerebral Infarction	Cerebrovascular disease	Right-handed	Department of Internal medicine	Left side	Finished	Ⅰ	J2	23			26.6			5			26.6			3			4			14.4			3.51			8.87			6	6	6	4	4	5
care level 4	Community-based integrated care ward	97	97		2	14.4	4	daughter and her husband, 2 grandchildren	heart failure	Bone and joint disease	Right-handed	Department of Cardiology		Finished	Ⅰ	C1	0			8.7	8	11	12	10	4	12	10	11	2b	2a	2a	3	2	2	0	0	0	0	0	0	30.5	23.7	23.8	6	6	6	4	3	5
care level 1	Department of Convalescent Rehabilitation	172	171	118	5	-1453.97	3	wife	spinal cord injury	Bone and joint disease	Right-handed	Department of Rehabilitation	Bilaretal	Undergoing	Ⅱa	B1	28	27	23	31	26	27	26.3	20	28	31	26	28	2a	2a	2a	2	2	2	0	0	0	0	0	0	11.62	13	12.8	7	7	7	7	7	7
care level 2	Department of Convalescent Rehabilitation	93	93	70	3	2.86667	2	wife、daughter	Cerebral Infarction	Cerebrovascular disease		Department of Endocrine Medicine	Left side	Finished	Ⅱb	A1	27			22	14		22	16		22	16		3	3		4	4		14	5		2	9		14	13.2		7	7		7	7
care level 4	Department of Convalescent Rehabilitation	86	71	71	1334	32.9667	3		Cerebral Infarction	Cerebrovascular disease	Right-handed	Department of Neurology		Finished	Ⅱa	C1	0	24		6	9	10	0	0	4	6	9	10	0	0	0	0	0	0	0	0	0	0	0	0				6	6	6	5	5	4
care level 5	Department of Convalescent Rehabilitation	168	168	148	3	4.23333	1		Cerebral Infarction	Cerebrovascular disease	Right-handed	Department of Internal medicine	Right side	Finished	Ⅱb	C2	7																											1	5		2	2
care level 1	Department of Convalescent Rehabilitation	108	108	72	6	2.03333	2		OPLL	Neuromuscular disease		Department of Rehabilitation	Bilaretal	Finished	Ⅱa	J2	28			18	23.5		14	16.6		18	23.5		2a	3		2	4		0	3		0	3		11.4	10.7		7	7		7	7
support level 2	Department of Convalescent Rehabilitation	428	63	63	1	8.86667	3		amputation	Bone and joint disease	Right-handed	Department of Endocrine Medicine		Finished	Ⅰ	A1	30			20	23	21	18	19	21	20	23	21	0	0	0	0	0	0	4.2	2	0	0	0	0	7.3	5.06	5.4	7	7	7	7	7	7
care level 2	Department of Convalescent Rehabilitation	107	107	90	0	7.03333	1		spinal compression fracture	Bone and joint disease	Right-handed	Department of Rehabilitation		Finished	Independent	J1	27			16.9	17	16	19.3	19	18	19.3	19	18	2a	3	3	2	4	4	0	2	0.8	0	13	2.8	14.2	13.5	15.1	7	7	7	7	7	7
care level 3	Department of Neurology	22	22		26	14.6333	2	wife	pneumonia	Cerebrovascular disease	Right-handed	Department of Neurology	Right side	Finished	Ⅱa	B1	29			20	19.9	24.6	23	22.3	19.9	23	22.3	24.6	3	3	3	4	4	4	15.7	7.8	4.53	3.2	0	4.29	18.7	22.4	14.22	7	6	6	6	6	6
care level 5	outpatient					2.33333	2	wife	arachnoid cyst	Neuromuscular disease	Right-handed	Department of Cardiology		Finished	Ⅱb	C2	0												0			0			0			0			0			1	1		1	1
care level 4	Department of Convalescent Rehabilitation	169	110	110	1	3.1	2	wife	Cerebral Infarction	Cerebrovascular disease	Right-handed	Department of Rehabilitation	Left side	Finished	Independent	A1	27			0	0		34	40		34	40		2b	2b		3	3		0	0		13.98	17		12.13	11.87		7	7		7	7
care level 2	Department of Convalescent Rehabilitation	177	149	149	334	-1456.07	2	husband	cerebral hemorrhage	Cerebrovascular disease	Right-handed	Department of Neurosurgery	Left side	Undergoing	Independent	B1	25	28	29	0	0	2	22	24	23	22	24	23	4	4	4	5	5	5	0	0	4.69	33	60	60	9.2	9.4	7.65	6	6	6	7	7	7
care level 2	outpatient					-1458	2	wife	spinal cord injury	Bone and joint disease	Right-handed	Department of Rehabilitation		Undergoing	Independent	J1	0	29	26	13	15	16	10	14	10	13	15	16	2b	3	3	3	4	4	7	3.8	11.2	3	4.3	4.3	17	17.1	18.3	7	7	7	6	6	6
care level 2	Department of Convalescent Rehabilitation	9	8	181	2	10.1667	2		Cerebral Infarction	Cerebrovascular disease	Right-handed	Department of Neurosurgery	Left side	Finished	Ⅱa	J2	26			22	26		7	8		22	26	27	2a	3		2	4	2	1	0		1	0		17.7	17.3	16.85	6	7	7	5	6	6
care level 1	outpatient					-1457.97	2	daughter	Cerebral Infarction	Cerebrovascular disease	Right-handed	Department of Neurology		Undergoing	Independent	J1	25	25	25	14.4	15	12	14.3	15	12	14.4	15	12	2b	3	3	3	4	4	7	3.8	6.3	7	5.6	7.8	12.4	7.2	8.3	7	7	7	7	7	7
care level 2	Department of Convalescent Rehabilitation	89	89	61	2	2.33333	1		spinal compression fracture	Bone and joint disease	Right-handed	Department of Internal medicine		Finished	Independent	A1	30			32	24		28	25		32	25		3	2b		4	3		0	1		0	1		12.1	12		7	7		7	7
care level 5	Department of Convalescent Rehabilitation	156	33	137	5	2.86667	3	wife、daughter	spinal cord injury	Cerebrovascular disease	Right-handed	Department of Internal medicine		Finished	Independent	C1	28			2	1		0	0		2	1		0	0		0	0		0	0		0	0		0	0		5	5		1	2
care level 5	Community-based integrated care ward	81	55		8	12.5667	3		pneumonia	Respiratory disease			Right side	Finished	M	C2	0			0			0			0			0	0	0	0	0	0	0			0						1	1	1	1	1	1
care level 3	Department of Convalescent Rehabilitation	173	138	173	2	-1458.07	2	husband	spinal compression fracture	Cerebrovascular disease	Right-handed	Department of Rehabilitation		Undergoing	Independent	C2	29	27	29	6	6	2	5	4	2	6	6	2	0	0	0	0	0	0	0	0	0	0	0	0				7	7	7	6	6	6
care level 4	Department of Convalescent Rehabilitation	160	160	134	2	-1458.53	2	son	Cerebral Infarction	Cerebrovascular disease	Right-handed	Department of Rehabilitation	Right side	Undergoing	Ⅰ	A2	29	28	28	10	10	8	8	8	5	10	10	8	2a	2b	2b	2	3	3	0	0	4.2	0	0	0	14.3	14.5	29.6	6	6	6	6	6	6
care level 5	Community-based integrated care ward	86	82		5	2.9	3	daughter and her husband	spinal compression fracture	Bone and joint disease	Right-handed	Department of Orthopedics		Finished			19			10	13.6		12	11.3		12	13.6		2a	2a		2	2		1.2	0.5		2.7	0.7		16.5	25.9		6	6		5	5
care level 2	Community-based integrated care ward	78	78		5	16.5667	2	husband	spinal compression fracture	Bone and joint disease	Right-handed	Department of Orthopedics		Finished	Independent	J1	29			14	18	15	10	16	11.9	14	18	15	0	3	3	0	4	4	0	3	3	0	6	2	14.2	12.3	11.8	6	6	7	4	5	6
care level 1	Department of Convalescent Rehabilitation	159	159	126	2	12.1333	4		pelvis fracture	Bone and joint disease	Right-handed	Department of Internal medicine		Finished	Independent	J2	26			14	16	18	14	14	16	14	16	18	3	3	3	4	4	4	1	2.1	4.5	2	5.1	5.5	16.7	18.5	16.4	7	7	7	7	7	7
care level 2	Department of Convalescent Rehabilitation	141	141	109	1	-1458.93	2	husband	cerebral hemorrhage	Cerebrovascular disease	Right-handed	Department of Rehabilitation	Left side	Undergoing	Independent	A1	27	30	27	0	0	0	13	19	18	13	19	18	2b	4	4	3	5	5	6	3	2	10	30	60	10.7	11.3	10.4	7	7	7	7	7	7
care level 1	Department of Convalescent Rehabilitation	87	87	63	7	-1459.23	2		polyneuropathy	Neuromuscular disease	Right-handed	Department of Neurology	Bilaretal	Undergoing	Ⅰ	J2	27	29	28	26.3	24	26	22.3	19	24	26.3	24	26	2a	2b	2b	2	3	3	0	0	0	0	0	0	20.63	14.8	16.12	7	7	7	7	7	7
care level 2	Community-based integrated care ward	101	84		3	9.73333	3	wife	heart failure	Cardiovascular disease	Right-handed			Finished	Independent	J1	0			22	14	13	23	21	24	23	21	24	2b	2a	2b	3	2	3	2	0	0	2	0	0	18.1	11.4	12.9	7	6	4	6	6	5
care level 2	Community-based integrated care ward	72	72		4	1.86667	6		COPD	Cardiovascular disease	Right-handed	Department of Cardiology		Finished	Independent	J2	28			26			27			27			3			4			8			4			15			7	7		7	7
care level 1	Community-based integrated care ward	61	57		2	3.76667	2	wife	Parkinson disease	Cerebrovascular disease	Right-handed	Department of Neurology		Finished	Independent	A1	27			17			12			17			3			4			1.96			4.06			25.48			7	7		7	7
support level 2	Department of Convalescent Rehabilitation	81	81	60	2	19.1	1		hip fracture	Bone and joint disease	Right-handed	Department of Orthopedics	Left side	Finished	Ⅰ	A1	28	29		19			20			20	18	19.5	2b			3	3	3	0			0			12.8	7.9	8.03	7	7	7	7	7	7
care level 1	Department of Neurology	8	8		14	11.4333	2	wife	Cerebral Infarction	Cerebrovascular disease	Right-handed	Department of Neurology	Left side	Finished	Ⅰ	J2	27			34	34	30	7	2	0	34	34	30	2a	2a	2a	2	2	2	7.65	14.39	12	2.92	1.89	1	10.93	10.25	9.8	6	6	6	5	5	5
care level 5	Community-based integrated care ward	53	52		3	8.3	1		spinal compression fracture	Bone and joint disease	Right-handed	Department of Internal medicine		Finished	Ⅱb	C2	0			0		0	0		0	0	7	0	0		0	0	0	0			0			0			0	3	3	2	1	1	1
care level 3	Department of Convalescent Rehabilitation	140	139	98	1	-1460.83	2	son	Cervical myelopathy	Cerebrovascular disease		Department of Orthopedics		Undergoing	Independent	A1	28	30	29	6		8	2		6	6	5	8	0		0	0	0	0	0		0	0		0	15.85	16.945	16.3	6	6	6	6	6	6
care level 4	Community-based integrated care ward	77	78		5	-1460.8	3		Cancer	Cancer	Right-handed	Department of Internal medicine	Bilaretal	Undergoing	Ⅰ	A1	20	25	21	8.9		8	6.1		6	8.9	8.05	8	0		1	0	1	1	0		0	0		0				7	7	7	7	7	7
care level 3	outpatient					11.4667	3	wife, daughter	Cerebral Infarction	Cerebrovascular disease	Right-handed	Department of Rehabilitation	Left side	Finished	Independent	A1	27			0		0	2.6		33	26	31	33	2b		4	3	3	5	0		0	5.5		34	23	11.025	10.86	7	7	7	5	6	7
care level 2	Department of Convalescent Rehabilitation	105	75	75	1	5.73333	6	husband, 4 children	Cerebral Infarction	Cerebrovascular disease	Right-handed	Department of Rehabilitation	Left side	Finished	Independent	J1	30			6	16		13	22		13	22		4	４		5	5		30	30		30	30		8.6	7.09		7	7		7	7
care level 4	Community-based integrated care ward	89	89		3	4.2	1	son and his wife	hip fracture	Bone and joint disease	Right-handed		Left side	Finished	Ⅰ	C2	0			18	14		22	16		22	16		2b	2a		3	2		2.8	1		0	1		13.6	14		6	6		5	5
care level 1	Department of Convalescent Rehabilitation	114	85	85	1	-1461.33	2	wife	Cerebral Infarction	Cerebrovascular disease	Right-handed	Department of Internal medicine	Left side	Undergoing	Independent	J2	23	22	21	20	18	20	25	24	26	25	24	26	2b	3	2a	3	4	2	2.84	1	1.6	1.02	2.2	2	7.65	11.62	5.67	4	5	6	7	7	7
care level 2	Department of Convalescent Rehabilitation	108	108	91	1	5.6	4	wife, 2 children	hip fracture	Bone and joint disease	Right-handed	Department of Internal medicine	Right side	Finished	Ⅰ	A2	15			0	0	0	32	31	33	32	31	33	2b	2b	3	3	3	4	0	0	0	17.6	12.4	18.2	12.1	10.35	10.71	6	6	7	6	6	6
care level 2	Department of Convalescent Rehabilitation	116	116	85	6	14.5667	2	husband	hip fracture	Bone and joint disease	Right-handed	Department of Orthopedics	Right side	Finished	Ⅰ	A1	25	25		18	18	20	17	16	20	18	18	20	3	3	3	4	4	4	0	1	4.5	0	7	9.8	22.06	14.5	10.8	7	7	7	7	7	7
care level 1	Department of Respiratory Medicine	8	8		2	-1462.03	6		COPD	Respiratory disease	Right-handed	Department of Cardiology		Undergoing	Independent	J2	26	28	25	30	31	28	30	32	29	30	32	29	4	4	4	5	5	5	18	19	48	30	60	45	11.7	10.26	10.9	7	7	7	7	7	7
care level 1	Department of Convalescent Rehabilitation	76	60	60	58	16.5667	4	daughter and her husband, grandchild	cerebral hemorrhage	Cerebrovascular disease	Right-handed		Right side	Finished	Independent	J1	26	25		19	18	16	16	20	18	19	20	18	3	3	2b	4	4	3	4.6	4.15	3.71	3.23	3.56	5.58	10.15	8.99	8.32	7	7	7	7	7	7
care level 3	Department of Convalescent Rehabilitation	114	114	84	2	3.33333	2	husband	hip fracture	Bone and joint disease	Right-handed	Department of Internal medicine	Right side	Finished	Ⅰ	B1	28			0	0		17	16		17	16		4	3		5	4		30	6		30	23		17	14.5		7	7		7	7
care level 1	Department of Orthopedics	23	23		39	-1462.6	3	husband, son	knee fracture	Bone and joint disease		Department of Orthopedics	Bilaretal	Undergoing	Ⅰ	J2	26	27	25		14	16		14	16	16	14	16		0	1	0	0	1		0	0		0	0	34.6	21.5		6	6	6	6	6	6
support level 2	Community-based integrated care ward	71	71		2	2.56667	2	son	Cervical myelopathy	Bone and joint disease	Right-handed	Department of Orthopedics		Finished	Ⅰ	C1	28			14	18		14	15		14	18		2b	2b		3	3		0	1		0	1		18.4	17.1		6	6		6	6
support level 2	outpatient					-1464.07	1	husband	Cerebral Infarction	Cerebrovascular disease	Left-handed	Department of Rehabilitation	Left side	Undergoing	Independent	J2	29	29	28	0	0	0	15	12	14	15	12	14	3	3	3	4	4	4	15	13.4	9.1	18	24.6	29	8.86	9.7	8.6	6	7	7	7	7	7
care level 3	Department of Convalescent Rehabilitation	197	197	161	3	16.5667	2	wife	Cerebral Infarction	Cerebrovascular disease	Right-handed	Department of Neurology	Left side	Finished	Ⅱb	A2	19	17	15	16	12	14	22	18	16	22	18	16	2b	2b	3	3	3	4	0	0	0	0	2	18	27.9	22.28	22.36	6	7	7	5	5	5
care level 4	Department of Convalescent Rehabilitation	181	181	151	1	14.5333	2	husband	Cerebral Infarction	Cerebrovascular disease	Right-handed	Department of Rehabilitation	Left side	Finished	Ⅱa	C1	25	25		0	0	0	7	10	11	7	10	11	0	0	1	0	0	1	0	0	0	0	0	0	26.65	23.69	30.8	6	6	6	4	4	4
care level 4	outpatient					-1464.93	3		Parkinson disease	Bone and joint disease	Right-handed			Undergoing	Ⅱa	A2	17	17	13	4	3	1	2	1	1	4	3	1	2a	2a	2a	2	2	2	0	0	0	0	0	0	26.55	33	20.5	7	7	7	3	3	3
support level 2	Department of Convalescent Rehabilitation	190	148	148	2	-1465.5	1		Spinal Cord Infraction	Cerebrovascular disease	Right-handed	Department of Orthopedics	Bilaretal	Undergoing	Independent	J1	30	30	30	26	29	32	23	25	27	26	29	32	3	4	4	4	5	5	2.8	5	9.8	10.7	30	30	9.4	6.2	5.3	7	7	7	7	7	7
care level 4	Department of Convalescent Rehabilitation	181	195	131	3	-1465.73	2	son	spinal cord injury	Cerebrovascular disease	Right-handed	Department of Rehabilitation	Bilaretal	Undergoing	Independent	J2	29	28	29	19	20	19	18	16	18	19	20	19	2a	2a	2a	2	2	2	0	0	0	0	0	0	15.59	10.54	10.87	7	7	7	6	6	7
care level 3	Community-based integrated care ward	72	72		4	13.5333	1		heart failure	Cardiovascular disease	Right-handed	Department of Cardiology		Finished	Ⅲa	B1	17	21	25	10	8	10	6	4	6	10	8	10	2a	2a	3	2	2	4	0	0	0	0	0	0	20.91	26.86	29.9	5	5	5	5	5	5
support level 2	Community-based integrated care ward	35	35		4	3.73333	1		heart failure	Cardiovascular disease	Right-handed	Department of Cardiology		Finished	Independent	A1	20			26	26		20	21		26	26		2a	2a		2	2		2.15	0		1.05	0		18.85	19.57		6	7		6	6
care level 4	Community-based integrated care ward	72	71		1	14.8	3		hip fracture	Bone and joint disease	Right-handed		Right side	Finished	Ⅱa	A1	15	20		10	10	11	9	10	9	10	10	11	2a	2a	2a	2	2	2	0	0	1.42	0	0	2.11	8.62	12.1	12.3	5	6	6	5	6	6
care level 4	Department of Convalescent Rehabilitation	94	147	51	1	19.5333	2	wife	pneumonia	Others	Right-handed	Department of Rehabilitation	Bilaretal	Finished	Ⅱa	A1	0	28	26	20	21	23	18	18	22	20	21	23	2a	2a	2b	2	2	3	0	0	3.48	0	0	2.18	32.5	35.94	18.72	5	5	6	4	5	7
care level 4	Department of Convalescent Rehabilitation	151	147	122	151	12.1333	2	wife	Cerebral Infarction	Cerebrovascular disease	Right-handed	Department of Internal medicine	Right side	Finished	Ⅰ	B1	25	23		25		34	0		0	25	32.5	34	2b		1	3	2	1	1.6		0	0		0	18.3	19.8	34	5	5	5	3	3	3
care level 5	Department of Neurosurgery	20	20		3	8.86667	2	wife	chronic subdural hematoma	Cerebrovascular disease	Right-handed			Finished	Ⅲb	B2	0	15		12	0	13.9	0	0	0	12	17.5	13.9	0	0		0	0	0	0			0						2	3	3	2	2	2
care level 2	Community-based integrated care ward	40	38		4	-1465.87	2	husband	spinal compression fracture	Cerebrovascular disease	Right-handed	Department of Orthopedics	Bilaretal	Undergoing	Ⅱa	J2	14	17	16	12	10	8	14	11	4	14	11	8	2b	2b	2a	3	3	2	0	0	0	0	0	0	14.28	12.58	12.3	6	7	7	6	7	7
care level 1	Department of Convalescent Rehabilitation	81	79	79	9	6.76667	3		Cerebral Infarction	Cerebrovascular disease	Right-handed	Department of Psychiatry	Left side	Finished	Ⅱa	A1	22			13	16	17	12	14	17	13	16	17	2a	3	3	2	4	4	2	6.16	6	2	4.69	2	17.86	13.55	16.16	5	5	6	3	3	6
care level 3	Department of Convalescent Rehabilitation	78	72	72	11	3.53333	2	wife	pneumonia	Respiratory disease	Right-handed	Department of Internal medicine		Finished	Independent	A1	29			1	4		37	34		37	34		2a	2a		2	2		1	0		1	0		26.23	0		6	6		6	7
care level 4	Department of Convalescent Rehabilitation	113	88	88	14	5.13333	2	husband	cerebral hemorrhage	Cerebrovascular disease	Right-handed	Department of Internal medicine	Left side	Finished	Independent	A1	30			0	6		19	16		19	16		3	2b		4	3		0	0		3.47	0		39.11	15.2		6	6		7	7
care level 2	Department of Convalescent Rehabilitation	107	107	90	370	13.6	1		spinal compression fracture	Bone and joint disease	Right-handed	Department of Rehabilitation		Finished	Independent	J1	27	28	29	18	19	17.7	16	16	17.4	18	19	17.7	2b	2a	3	3	2	4	0	5	1.1	3	15	20.7	11.83	13.74	17.3	7	7	7	7	7	7
support level 2	Community-based integrated care ward	91	83		2	4.9	4	son's family	pelvis fracture	Bone and joint disease	Right-handed	Department of Internal medicine	Right side	Finished	Independent	J2	29			14	16		12	14		14	16		3	3		4	4		4.66	1.4		4.34	1		9.03	9.5		7	7		6	7
support level 2	Department of Respiratory Medicine	17	17		5	-1466.87	2	husband	Others	Bone and joint disease	Right-handed	Department of Internal medicine	Right side	Undergoing	Independent	J2	29	28	29	0	0	0	16	11	0	16	11	10.3	2b	3	3	3	4	4	11	2.7	2.94	22	8.97	4.47	10.5	9.22	7.94	7	7	7	7	7	7
care level 4	Department of Convalescent Rehabilitation	111	111	95	2	18.6667	2	wife	Cerebral Infarction	Cerebrovascular disease	Right-handed		Right side	Finished	Independent	J1	29	28	28	21	22	22	18	17	15	21	22	22	3	4	4	4	5	5	8	30	30	1	9.3	14	19.8	9.6	13.5	7	7	7	7	7	7
support level 1	Department of Convalescent Rehabilitation	76	76	63	46	19.6	2	husband	Cerebral Infarction	Cerebrovascular disease	Right-handed		Left side	Finished	Independent	A1	27	25	24	6	12	13	8	14	12	8	14	13	2b	3	3	3	4	4	11	15	9.5	4	10	8.8	12.5	18.2	11	7	7	7	7	7	7
care level 2	Community-based integrated care ward	50	50		8	-1467.37	3		pneumonia	Respiratory disease	Right-handed		Right side	Undergoing	Ⅱb	A1	25	28	28	13	15	15	20	21	19	20	21	19	3	3	3	4	4	4	8.63	25.64	3.15	4.09	9.41	3.85	12.2	11.21	9.91	6	6	6	6	6	6
care level 4	Department of Convalescent Rehabilitation	111	101	101	4	2.43333	3		Cerebral Infarction	Cerebrovascular disease	Right-handed		Left side	Finished	Ⅲa	B2	11			0	0		18	23		18	23		0	0		0	0		0	0		0	0		0	23		5	5		3	3
care level 4	Department of Convalescent Rehabilitation	91	91	62	1	9.3	5		cerebral hemorrhage	Cerebrovascular disease	Right-handed	Department of Neurosurgery		Finished	Ⅱb	A2	10	12		20	16	18	20	17	15	20	17	18	2a	2a	2a	2	2	2	0	0	0	0	0	0	17.21	17.5	19.96	6	7	7	5	5	5
care level 1	Department of Neurosurgery	20	20		14	16.8	3		chronic subdural hematoma	Cerebrovascular disease		Department of Neurosurgery	Left side	Finished	Ⅱa	B1	19	23	18	13	17	19	20	21	23	20	21	23	1	0	2b	1	0	3	0	0	0	0	0	0	21	9.3	12.4	6	6	6	4	4	4
support level 2	Department of Convalescent Rehabilitation	86	88	66	4	8.5	2	son	hip OA	Bone and joint disease	Right-handed	Department of Orthopedics	Right side	Finished	Independent	J2	29	30		22	22	18.9	20	18	17.9	22	22	18.9	4	4	4	5	5	5	4.3	24.28	28.7	60	55	60	15.3	10.79	13.3	7	7	7	7	7	7
care level 5	Department of Respiratory Medicine	33	30		4	17.3667	3	wife, daughter	pneumonia	Cerebrovascular disease	Right-handed	Department of Rehabilitation	Left side	Finished	Independent	C1		27	28	4	3		4	2		4	3	1.5	0	0		0	0	0	0	0		0	0					5	5	5	3	3	3
care level 4	Community-based integrated care ward	47	-14		1	5.36667	4	wife、son and his wife	spinal compression fracture	Bone and joint disease	Right-handed	Department of Orthopedics		Finished	Ⅱb	B1	21			17	14		14	12		17	14		2a	2b		2	3		0	0		0	0		29.9	16.8		5	5		5	5
care level 2	Community-based integrated care ward	124	124		2	5.46667	2	husband	knee fracture	Bone and joint disease		Department of Orthopedics	Left side	Finished	Ⅱb	A2	21			12	16	10	10	13	13	12	16	13	2b	3	2a	3	4	2	2.4	0	1.45	1	0	0.37	21	17.5	14.27	6	7		6	7
care level 5	Community-based integrated care ward	66	84		5	15	2	wife	amputation	Bone and joint disease	Right-handed	Department of Respiratory Medicine	Right side	Finished	Ⅱa	A1	29	27		14	20	18	18	22	21	18	22	21	0	0	0	0	0	0	0	0	0	0	1.9	2.7	11.69	16.2	14.2	7	7	7	7	7	7
care level 5	Department of Convalescent Rehabilitation	75	74	60	4	12.4333	2	wife	Cerebral Infarction	Cerebrovascular disease	Right-handed	Department of Rehabilitation	Left side	Finished	Ⅱb	B1	21	17		12	13	16	6	6	18	12	13	18	0	0		0	0	0	0	0		0	0		17.73	22.31	16.6	7	7	5	5	5	5
care level 4	Department of Respiratory Medicine	16	15		5	-1467.97	2		Cerebral Infarction	Cerebrovascular disease	Right-handed	Department of Neurosurgery	Left side	Undergoing	Ⅱa	J2		26	20	25	22	19	10	8	9	25	22	19	0	1	1	0	1	1	0	0	0	0	0	0	35.3	36	32.7	6	6	6	2	2	2
support level 2	Department of Convalescent Rehabilitation	76	57	57	1	10.4667	1		Cerebral Infarction	Cerebrovascular disease	Right-handed	Department of Internal medicine	Right side	Finished	Independent	A1	24			24	8.4	22	0	0	0	24	25	22	3	3	3	4	4	4	8	10	3.16	7.2	2.5	3.44	20.78	11.95	9.19	7	7	7	7	7	7
care level 3	Department of Convalescent Rehabilitation	146	146	77	1	-1469.17	2	wife	polyneuropathy	Cerebrovascular disease	Right-handed	Department of Neurology		Undergoing	Independent	A1	30	30	30	21	21	19	16	19	18	21	21	19	2a	2a	1	2	2	1	0	0	0	0	0	0	13.91	11.68	10.25	7	7	7	7	7	7
care level 1	outpatient					-1468.93	2	husband	Parkinson disease	Cerebrovascular disease		Department of Internal medicine		Undergoing	Ⅱa	A2	20	21	19	9	9	9.6	10	9	9.7	10	9	9.7	1	2a	1	1	2	1	0	0	0	0	0	0	30.5	39.77	25.7	7	7	7	7	7	7
care level 5	Community-based integrated care ward	98	98		3	10.9667	1		spinal compression fracture	Bone and joint disease	Right-handed	Department of Orthopedics	Bilaretal	Finished	Ⅰ	J2	29	28	28	19	21	16	17	17	17	19	21	17	3	2b	2b	4	3	3	3.48	5.6	2.33	2.95	3.5	2.09	14.48	23.3	17.58	5	7	7	7	7	7
support level 2	outpatient					-1469.43	2	daughter	COPD	Respiratory disease		Department of Respiratory Medicine		Undergoing	Independent	A1	0	26		23	20	20	25	22	22	25	22	22	2a	2b	3	2	3	4	0	2.8	1	0	3	2	19.91	23	10.6	7	7	7	7	7	7
support level 2	Department of Orthopedics	37	24		34	5.1	3		spinal compression fracture	Bone and joint disease	Right-handed	Department of Orthopedics	Bilaretal	Finished	Independent	J2	29	29		22	21	22	16	17	20	22	21	22	3	3	3	4	4	4	0	0	0	14.19	11	12	21.06	19.25	14.7	6	7	7	7	7	7
care level 2	Department of Convalescent Rehabilitation	127	87	87	5	-1469.9	2		Cerebral Infarction	Cerebrovascular disease	Right-handed	Department of Cardiology	Left side	Undergoing	Independent	J1	4	2	1	6	10	10	20	22.5	20	20	22.5	20	4		4	5	5	5	68.65		74.89	48.43		19.88	13.24	9.2	9.02	7	7	7	4	7	7
care level 3	Department of Convalescent Rehabilitation	116	86	86	1	21.9333	2	brother	hip fracture	Bone and joint disease	Right-handed	Department of Orthopedics	Right side	Finished	Independent	A1	24	25	26	4	7.8	6	9	9.6	8	9	9.6	8	2a	2b	3	2	3	4	0	0	0	0	0	0	26.3	26.4	31	7	7	7	6	6	6
support level 2	Department of Convalescent Rehabilitation	93	75	75	2	5.76667	3	son and his wife	hip fracture	Bone and joint disease	Right-handed	Department of Internal medicine	Right side	Finished	Independent	J2	30			17	17		15	15		17	17		3	2a		4	2		3.09	4		6.76	0		9.52	7.22		7	7		7	7
care level 4	outpatient					-1469.5	3	son and his wife	LCS	Bone and joint disease	Right-handed	Department of Urology		Undergoing	Ⅱa	B1	0	19		3	2	1	4	2	2	4	2	2	0	0	0	0	0	0	0	0	0	0	0	0	32.1	30	24.57	6	6	6	5	5	6
care level 3	Department of Neurology	52	52		7	-1469.73	2		SCA	Neuromuscular disease	Right-handed	Department of Neurology		Undergoing	Independent	A2	27	28	26	16	23	24	16	20	20	16	23	24	1	1	1	1	1	1	0	0	0	0	0	0	69	58	60.5	7	7	7	6	6	6
support level 2	Community-based integrated care ward	42	42		2	-1469.97	2	son	spinal compression fracture	Bone and joint disease	Right-handed	Department of Orthopedics		Undergoing	Independent	J2	29	30	29	18	19	16	17	18	16	18	19	16	3	3	3	4	4	4	2	5.1	4.6	2	3.7	9	11.54	12.4	15.4	7	7	7	7	7	7
support level 1	Department of Convalescent Rehabilitation	92	83	62	1	2.76667	1		spinal cord injury	Cerebrovascular disease	Right-handed	Department of Rehabilitation		Finished	Independent	J1				2			8			8			3			4			6.7			9.3			13.3			7	7		7	7
care level 4	Department of Convalescent Rehabilitation	94	94	48	2	21.9333	2	daughter	pelvis fracture	Bone and joint disease		Department of Orthopedics	Left side	Finished	Ⅱb	A2	21	17	14	5	5	8	1	0	3	5	5	8	0	1	2a	0	1	2	0	0	0	0	0	0	48.2	31.3	16.6	5	5	5	3	3	3
care level 5	Department of Geriatric Medicine	18	18		3	14.3333	3		Parkinson disease	Neuromuscular disease	Right-handed	Department of Internal medicine		Finished	Ⅲb	C2	10	17		0	0	0	0	5	0.5	0	5	0.5		0														1	2	3	1	2	2
support level 2	Community-based integrated care ward	52	52		25	6	2	wife	hip fracture	Bone and joint disease	Right-handed	Department of Orthopedics	Left side	Finished	Ⅰ	A2	24			21	21		20	16		21	21		3	2b		4	3		4.7	1.3		5.8	1		15.2	11.7		6	6		6	6
care level 2	Department of Convalescent Rehabilitation	110	92	92	1	2.9	6	son's family	Cerebral Infarction	Cerebrovascular disease	Right-handed	Department of Cardiology	Left side	Finished	Ⅰ	J2	26			13	15		2	4		13	15		3	3		4	4		4.5	4.9		3.9	3.8		7.88	8.7		6	6		7	7
care level 2	Community-based integrated care ward	109	105		6	-1470.77	4		lower limb fracture	Bone and joint disease	Right-handed	Department of Orthopedics	Right side	Undergoing	Independent	J2	23	22	26	21	20	21.4	17	17	16.9	21	20	21.4	3	3	3	4	4	4	3.23	5.35	9.29	3.11	10.72	2.68	13.2	11.29	8.9	5	7	7	7	7	7
care level 1	outpatient	38	23		64	-1470.67	2	wife	Cerebral Infarction	Cerebrovascular disease	Right-handed	Department of Rehabilitation		Undergoing	Independent	J1	21	24	20	29	30	36	24	28	29.5	29	30	36	4	3	3	5	4	4	30	10.84	14.55	30	6.82	8.5	13.56	8.49	9.73	7	7	7	7	7	7
care level 2	Department of Convalescent Rehabilitation	30	29	29	7	-1470.83	2		spinal compression fracture	Bone and joint disease	Right-handed	Department of Rehabilitation		Undergoing	Independent	J2	30	30	30	28	34	37	18	18	23	28	34	37	4	4	4	5	5	5	30	2.08	48.5	1	30.9	1.31	9.7	7.6	7.43	7	7	7	7	7	7
support level 2	outpatient					-1470.83	2	son	degenerative spondylosis	Bone and joint disease		Department of Internal medicine		Undergoing	Ⅰ	J1	30	30	25	12	11.3	12	12	14.9	13	12	14.9	13	2b	2b	2b	3	3	3	2.7	6.4	2.3	8.4	5	5.3	12.58	12.9	11.67	7	7	7	7	7	7
care level 3	Department of Convalescent Rehabilitation	173	173	151	9	2.56667	2	mother	cerebral hemorrhage	Cerebrovascular disease	Right-handed	Department of Internal medicine	Left side	Finished	Ⅳ	B1					0			42			42			2a			2			0			0			16.43		7	7		7	7
care level 1	Community-based integrated care ward	68	68		5	19.6	2	wife	heart failure	Cardiovascular disease	Left-handed	Department of CardiologyDepartDepartment of Cardiologyment of Internal medicine		Finished	Ⅱb	J2	23	26	24	20	22	0	22	20	25.5	22	22	25.5	3	3	3	4	4	4	14.59	18	60	16.73	12	11.25	11.7	9.03	7.98	7	7	7	7	7	7
care level 2	Community-based integrated care ward	49	49		5	3.26667	1		degenerative spondylosis	Bone and joint disease	Right-handed	Department of Internal medicine		Finished	Independent	A2	29			21	26		20	24		21	26		2a	2a		2	2		0	0		0	0		21.79	12.74		7	7		7	7
support level 2	Department of Convalescent Rehabilitation	129	62	62	3	2.33333	2	wife	chronic subdural hematoma	Cerebrovascular disease	Right-handed		Bilaretal	Finished	Ⅰ	J2	20			26	29		26	31		26	31		2b	3		3	4		4	9		9	29.5		11.95	12.5		7	7		7	7
care level 2	Community-based integrated care ward	50	48	15	15	4.83333	3	son and his wife	spinal compression fracture	Bone and joint disease	Right-handed	Department of Orthopedics	Bilaretal	Finished	Ⅰ	J2	29			18	16		10	13		18	16		3	3		4	4		2	3.5		3	6.8		20.11	13.2		7	7		7	7
care level 1	Community-based integrated care ward	87	87	57	5	-1471.53	1		Others	Bone and joint disease	Right-handed		Bilaretal	Undergoing	Ⅰ	J2	29	20	24	18	20	20	18	21	18	18	21	20	3	3	3	4	4	4	0	5	5	0	1	6	13.2	20	16.3	7	7	7	7	7	7
care level 2	Department of Convalescent Rehabilitation	107	77	77	5	8.43333	1		Spinal Cord Infraction	Cerebrovascular disease	Right-handed	Department of Internal medicine		Finished	Independent	A1	30	30	30	18.6	22	22	14.1	18	20	18.6	22	22	3	3	4	4	4	5	5	4.3	11	4	7.4	30	11.4	9.3	7.91	7	7	7	7	7	7
care level 4	Department of Convalescent Rehabilitation	185	185	162	1	8.53333	4		Cerebral Infarction	Cerebrovascular disease	Right-handed	Department of Rehabilitation	Bilaretal	Finished	Independent	A1	26	24		27	22	27	0	0	0	27	22	27	2b	2a	2a	3	2	2	0	0	0	0	0	0	11.87	27.5	28.6	6	6	6	5	5	5
care level 1	Department of Convalescent Rehabilitation	82	82	59	168	18.2	2	wife	Cerebral Infarction	Cerebrovascular disease	Right-handed	Department of Internal medicine	Right side	Finished	Ⅲa	A2	26	20	20	25	20	20	24	22	21	25	22	21	2b	3	3	3	4	4	2.06	1.5	2.22	1.78	1.9	3.47	13.88	13.68	13.81	6	6	6	7	7	7
care level 1	Community-based integrated care ward	60	60	60	2	-1472.23	5	son's family	Parkinson disease	Bone and joint disease	Right-handed	Department of Orthopedics	Left side	Undergoing	Ⅰ	A1	26	30	29	18	16.4	16.1	4	11.7	12.7	18	16.4	16.1	3	3	3	4	4	4	4.09	2.6	5.2	2.13	4	6.9	24.62	14.1	12.17	6	7	7	7	7	7
care level 3	Department of Convalescent Rehabilitation	88	88	9	3	5.63333	1		hip fracture	Bone and joint disease	Right-handed	Department of Internal medicine	Left side	Finished	Independent	J1	27	28		16	18	14	18	20	12	18	20	14	2a	2a	2b	2	2	3	28	3.2	1	5	1.8	0	15.1	18.4	12.3	7	7	7	7	7	7
support level 1	Department of Convalescent Rehabilitation	78	55	55	2	-1472.93	4		hip fracture	Bone and joint disease	Right-handed		Left side	Undergoing	Ⅰ	A1	27	24	26	9	9	6	10	9	9	10	9	9	2b	3	3	3	4	4	0	2.4	4.8	0	4.3	0.5	21	14.5	14.6	7	7	7	7	7	7
care level 4	Department of Convalescent Rehabilitation	170	164	142	5	18.0333	2	son	Cerebral Infarction	Cerebrovascular disease	Right-handed	Department of Internal medicine	Right side	Finished	Independent	A2	30	30	29	15.6	15.1	17	16.4	11	12	16.4	15.1	17	2a	2b	2a	2	3	2	0	0	0	3	0	0	12.25	14.6	14.64	6	7	7	7	7	7
care level 2	Department of Convalescent Rehabilitation	90	74	74	3	18.2667	7		Cerebral Infarction	Cerebrovascular disease	Right-handed	Department of Cardiology	Right side	Finished	Ⅱa	A1	26	24	28	29	31	28	14	12	12	29	31	28	3	3	2b	4	4	3	3	1	8.2	2	0	3.6	15.2	16.8	16.2	7	7	7	7	7	7
care level 4	Department of Convalescent Rehabilitation	107	84	84	8	-1473.37	3		cerebral hemorrhage	Cerebrovascular disease	Right-handed	Department of Internal medicine	Right side	Undergoing	Independent	A1	24	25	25	0	0	0	12	9.2	9	12	9.2	9	2a	2a	2a	2	2	2	0	0	0	0	0	0	31.5	21.7	24.8	7	7	7	6	6	6
support level 2	Department of Convalescent Rehabilitation	75	75	52	125	-1473.63	2	husband	hip fracture	Bone and joint disease	Right-handed	Department of Neurology	Right side	Undergoing	Independent	J2	30	30	30	21	18	23	20	19	20	21	19	23	2b	4	2b	3	5	3	3.2	6.98	7.74	5.4	30	20.85	8.8	7.46	6.75	7	7	7	7	7	7
care level 4	Department of Convalescent Rehabilitation	194	138	138	3	7.46667	7		myelitis	Neuromuscular disease	Right-handed	Department of Neurology		Finished	Independent	A1	29	28		18	15	19	18	18	21.7	18	18	21.7	0	0	0	0	0	0	0	0	0	0	0	0	16	13.125	11.91	7	7	7	7	7	7
support level 2	Community-based integrated care ward	77	77		26	8.6	1		spinal compression fracture	Bone and joint disease	Right-handed	Department of Orthopedics		Finished	Independent	J2	29	30		18	21	22	20	22	22	20	22	22	4	4	4	5	5	5	30	30	49	16	15	60	20.4	9.3	10.08	7	7	7	7	7	7
care level 3	Department of Orthopedics	104	70		13	-1473.6	2	wife	Cervical myelopathy	Neuromuscular disease	Right-handed	Department of Internal medicine	Bilaretal	Undergoing	Independent	A1	30	28	30	0	20	19.4	0	20	20.2	18	20	20.2	1	2a	2a	1	2	2	0	0	0	0	0	0	52.62	25.4	17.4	6	6	6	6	6	6
care level 1	Community-based integrated care ward	64	64		42	4.03333	1		Cerebral Infarction	Cerebrovascular disease	Right-handed	Department of Respiratory Medicine	Right side	Finished	Ⅰ	A1	24	22		18	21		20	21		20	21		3	3		4	4		2	10.09		15	13.7		12.08	8.7		7	7		7	7
care level 2	Department of Convalescent Rehabilitation	137	137	95	4	-1474.4	6	son's family	meningioma	Cerebrovascular disease	Right-handed	Department of Orthopedics		Undergoing	Independent	A1	30	30	30	19	21	20	17	18	17	19	21	20	2a	2b	2a	2	3	2	0	0	0	0	0	0	19.1	9	12.8	7	7	7	7	7	7
care level 4	Community-based integrated care ward	72	60		3	15.8667	2	husband	spinal compression fracture	Bone and joint disease	Right-handed	Department of Orthopedics		Finished	Ⅱb	B1	28	27	21	18	14	11	20	18	16	20	18	16	0	0	0	0	0	0	0	0	0	0	0	0	58.22	36.69	42.21	5	5	5	2	5	5
care level 4	Community-based integrated care ward	56	56		6	3.96667	3		degenerative spondylosis	Bone and joint disease	Right-handed	Department of Urology		Finished	Ⅰ	A1				20	22		24	22		24	22		2a	2a		2	2		0	0		0	0		19.7	7.8		7	7		7	7
care level 1	Department of Convalescent Rehabilitation	99	98	76	4	12.9333	2		hip fracture	Bone and joint disease		Department of Respiratory Medicine	Right side	Finished	Independent	A1	30	30		12	16	15	10	14	13	12	16	15	3	3	3	4	4	4	8	2.1	0	8	1.4	5.93	16.14	14.2	10.59	7	7	7	7	7	7
support level 2	Community-based integrated care ward	37	37		6	-1475.07	3	husband, son	spinal compression fracture	Bone and joint disease	Right-handed	Department of Internal medicine		Undergoing	Independent	A1	27	29	29	10	10	12	6	8	10	10	10	12	3	2b	2b	4	3	3	4.3	0	1.7	4.2	0	2.7	27	18.5	14.2	7	7	7	7	7	7
care level 2	Department of Convalescent Rehabilitation	92	68	68	5	7.7	1		hip fracture	Bone and joint disease	Right-handed	Department of Internal medicine	Right side	Finished	Ⅰ	A1	29	29		14	14	19	12	14	16	14	14	19	3	3	3	4	4	4	0	0	0.66	0	6.2	5.09	10.09	10.3	11.16	7	7	7	7	7	7
care level 2	Department of Convalescent Rehabilitation	121	121	88	3	6.53333	1		spinal compression fracture	Bone and joint disease	Right-handed	Department of Neurology		Finished	Independent	A1	24			5	7	10	8	12	11	8	12	11	2a	3	2a	2	4	2	0	3.66	0	0	4.25	0	23.06	10	11.4	6	6	7	4	6	6
care level 2	Department of Convalescent Rehabilitation	111	84	84	4	-1475.9	2	husband	Cerebral Infarction	Cerebrovascular disease	Right-handed	Department of Neurosurgery	Left side	Undergoing	Ⅰ	A1	23	25	23	10	18	15	12	18	16	12	18	16	3	2b	2a	4	3	2	0	0	0	3.25	0	0	41.44	29.07	25.42	7	7	7	7	7	7
care level 4	Community-based integrated care ward	73	69		5	-1476.17	4	daughter's family	lower limb fracture	Bone and joint disease	Right-handed	Department of Cardiology	Right side	Undergoing	Ⅰ	C1	26	24	19	2	5	4	7	10	3	7	10	4	0	0	0	0	0	0	0	0	0	0	0	0			25.08	5	5	5	4	4	4
care level 3	Department of Convalescent Rehabilitation	99	119	87	6	-1476.9	3	husband, daughter	spinal compression fracture	Bone and joint disease	Right-handed	Department of Neurology		Undergoing	Independent	A1	30	30	30	12	15	14	11	14	14	12	15	14	0	0	0	0	0	0	0	0	0	0	0	0	26.19	24.1	24.5	7	7	7	7	7	7
care level 1	Community-based integrated care ward	60	51	41	3	-1476.27	2	wife	hip fracture	Bone and joint disease	Right-handed	Department of Orthopedics	Left side	Undergoing	Independent	A1	27	29	30		22.6	25	22	25.4	26	22	25.4	26	3	3	3	4	4	4	9.24	14.2	2.53	2.86		9.85	19.02	14.8	10.28	7	7	7	7	7	7
care level 2	Department of Convalescent Rehabilitation	106	87	87	4	-1477.2	3	daughter's family	hip fracture	Bone and joint disease	Right-handed	Department of Orthopedics	Right side	Undergoing	Ⅱb	A1	18	18	17		9	4		9	4	9	9	4		3	3	2	4	4		3.12	4		6.88	16.22	18.71	11.22	11.81	7	7	7	6	6	6
care level 1	outpatient					5.73333	2	wife	ALS	Neuromuscular disease	Right-handed	Department of Neurology		Finished	Independent	J1	26			34	24	18	18	10	2	34	24	18	2b	2a	2a	3	2	2	30	3		1	1		10.43	11.24	15.56	6	6		7	6
care level 3	Community-based integrated care ward	91	91		2	-1476.73	2	son	lower limb fracture	Bone and joint disease	Right-handed	Department of Orthopedics	Left side	Undergoing	Independent	A2	30	29	28	11	16	12	10	12	12	11	16	12	1	2a	2a	1	2	2	0	0	0	0	0	0	68.28	49.37	53.2	7	7	7	7	7	7
support level 1	outpatient					-1477.53	2		Parkinson disease	Neuromuscular disease	Right-handed	Department of Neurology		Undergoing	Ⅰ	J2		28	28	32	32	30	28	28	25	32	32	30	2a	2a	2b	2	2	3	0	0	0	0	0	0	18	26.3	20.23	7	7	7	7	7	7
care level 5	Department of Orthopedics	22	22		53	15.6333	2		Cancer	Cancer	Right-handed	Department of Rehabilitation		Finished	Ⅰ	A2	26	25	29	22	22	23	22	24	22	22	24	23	2a	2a	2b	2	2	3	0	1	0	0	2	0	8.94	7.22	6.75	6	7	7	6	7	7
care level 4	Department of Convalescent Rehabilitation	121	121	92	4	-1478.03	2	husband	Cerebral Infarction	Cerebrovascular disease	Right-handed	Department of Neurology	Right side	Undergoing	Independent	A1	30	30	29	21	20	21	0	1	1	21	20	21	2b	2b	2b	3	3	3	29	15.1	5.5	0	0	0	14.2	11.3	10.3	6	7	7	6	7	7
support level 2	Community-based integrated care ward	50	50		14	7.4	2	daughter	arm fracture	Bone and joint disease	Right-handed	Department of Orthopedics	Right side	Finished	Independent	J2	29	29		16	18	20	20	17	19	20	18	20	2b	3	4	3	4	5	0	0	0	11	23.27	30	17.6	11.93	10.58	6	7	7	5	6	7
care level 1	Department of Orthopedics	34	34		5	2.63333	2	wife	spinal compression fracture	Bone and joint disease	Right-handed	Department of Orthopedics		Finished	Ⅱb	A1	19			28	28		26	26		28	28		2a			2			2			2			16			7	7		7	7
support level 2	Community-based integrated care ward	87	86		6	2.73333	1		hip fracture	Bone and joint disease		Department of Internal medicine	Left side	Finished	Independent	J2	29			21	17		22	16		22	17		3	3		4	4		2.88	23.8		0	0		18.1	14		7	7		6	7
care level 2	Department of Convalescent Rehabilitation	75	51	51	2	-1477.9	2	daughter	hip fracture	Bone and joint disease		Department of Internal medicine	Right side	Undergoing	Ⅱb	A1	19	27	30	11	10	9	8	8	9	11	10	9	1	1	1	1	1	1	0	0	0	0	0	0	17.13	13.1	18.31	6	6	6	5	6	6
care level 4	Community-based integrated care ward	84	84		52	7.66667	4	daughter's family	hip fracture	Bone and joint disease	Right-handed	Department of Orthopedics	Left side	Finished	Ⅲa	B2	13	18		6	4	8	7	6	8	7	6	8	0	2a	2a	0	2	2	0	0	0	0	0	0	21.88	20.8	24.5	5	5	5	5	5	5
care level 1	Department of Convalescent Rehabilitation	68	68	40	1	9.56667	2		cerebral hemorrhage	Cerebrovascular disease		Department of Internal medicine	Right side	Finished	Ⅰ	J2	21	23		25	25	30	24	22	28	25	25	30	4	4	4	5	5	5	30	30	60	23	13	11	8.4	8.2	8.2	7	7	7	7	7	7
care level 2	Department of Orthopedics	37	-207		5	-1478.07	2	husband	spinal compression fracture	Bone and joint disease		Department of Orthopedics		Undergoing	Independent	A1	30	28	30	13	13	10	13	11	9	13	13	10	2b	2b	2a	3	3	2	0	0	1	0	0	1.2	36.78	14.7	22.8	7	7	7	5	5	7
care level 3	Community-based integrated care ward	61	61		6	4.5	3	son's family	heart failure	Cardiovascular disease	Right-handed	Department of Cardiology		Finished	Ⅱb	A2	18	18		12	10		10	10		12	10		2a	2a		2	2		0	0		0	0		14.28	12.5		7	7		5	5
support level 1	Department of Convalescent Rehabilitation	138	107	107	2	13.2333	1		Cerebral Infarction	Cerebrovascular disease	Right-handed	Department of Internal medicine	Left side	Finished	Independent	A1	28	25		14	14	16	19	15	18	19	15	18	4	3	3	5	4	4	33.4	23.47	0	22	24.22	0	22.94	12	14.75	7	7	7	7	7	7
care level 3	Department of Convalescent Rehabilitation	68	48	48	5	-1478.97	2	wife	hip fracture	Bone and joint disease	Right-handed	Department of Internal medicine	Left side	Undergoing	Ⅱb	A2	14	10	10	20	16	20	21	19	20	21	19	20	2a	3	3	2	4	4	0	9.8	9.5	0	14.8	0	21.4	20.8	17.2	6	6	6	6	6	6
care level 4	Department of Convalescent Rehabilitation	163	125	125	17	-1480.67	2	father	cerebral hemorrhage	Cerebrovascular disease	Right-handed		Right side	Undergoing	Ⅰ	J2	27	28	24	31	29	32	6	2	6	31	29	32	3	3	4	4	4	5	30	14	30	1	2	2.86	10.5	14.9	11.35	7	7	7	6	6	6
care level 4	Department of Convalescent Rehabilitation	141	119	119	1	5.03333	2	husband	cerebral hemorrhage	Cerebrovascular disease	Right-handed	Department of Internal medicine	Right side	Finished	Independent	A1	29			16	19		0	0		16	19		2b	2a		3	2		20	0		0	0		35.9	17.1		6	6		6	6
care level 3	Department of Convalescent Rehabilitation	65	23	23	2	10.9	1		cerebral hemorrhage	Cerebrovascular disease	Right-handed		Right side	Finished	Ⅰ	J1	30	27		38	44		36	38		38	44	46.5	3	3		4	4	4	11.38	28		5.19	3		14.72	13.2	8.6	7	7	7	7	7	7
care level 4	Community-based integrated care ward	455	455		1	8.3	2		hip fracture	Bone and joint disease	Right-handed	Department of Orthopedics	Right side	Finished	Independent	J1	21	26		9	16	16	11	16	16	11	16	16	1	2a	2a	1	2	2	0	0	0	0	0	0	26.53	17.44	16.38	5	6	7	5	6	7
support level 2	Department of Orthopedics	7	7		1	9.6	2	husband	LCS	Bone and joint disease	Right-handed	Department of Orthopedics		Finished	Independent	J2	25	29	28	19	15	11	18	2	9	19	15	11	2a	2a	2b	2	2	3	0	0	0	0	0	0	10.69	19.5	17.16	7	7	7	7	6	6
care level 4	outpatient					4.2	2	husband	hip fracture	Cerebrovascular disease	Right-handed	Department of Neurology		Finished	Ⅱb	A2	30			2	2		26	22		26	22		1	2a		1	2		0	0		0	0		0	18.24		7	7		4	5
care level 3	Community-based integrated care ward	62	59		4	11.2667	3		lower limb fracture	Bone and joint disease	Right-handed	Department of Orthopedics	Right side	Finished	Independent	B1	18	20	12	0	0	0	10	10	10	10	10	10	2a	2a	2a	2	2	2	0	0	0	0	0	0	19.8	24.6	17.2	6	6	6	6	6	6
care level 3	Community-based integrated care ward	79	79		6	5.36667	3		arm fracture	Bone and joint disease		Department of Internal medicine	Right side	Finished	Ⅱa	J2	23			6	10		12	12		12	12		3	3		4	4		1.3	2.11		3	0.83		17.1	16.65		7	7		6	7
care level 2	Department of Convalescent Rehabilitation	89	80	44	7	-1480.47	2	wife	spinal compression fracture	Bone and joint disease	Right-handed	Department of Internal medicine		Undergoing	Independent	A1	30	29	30	27	27	29	25	25	26	27	27	29	4	3	4	5	4	5	30	17	14	30	25	32	30	23.865	20.5	7	7	7	7	7	7
care level 3	Department of Convalescent Rehabilitation	107	76	76	1	-1480.9	5	son's family	hip fracture	Bone and joint disease	Right-handed	Department of Internal medicine	Right side	Undergoing	Ⅰ	B1	20	20	22	10	9		8	3		10	9	8	1	1		1	1	1		0			0		39.395	40.2	34.19	5	5	5	7	7	7
care level 3	Community-based integrated care ward	95	93	52	4	-1480.47	1		hip fracture	Bone and joint disease	Right-handed	Department of Internal medicine	Right side	Undergoing	Ⅱb	J2	13	17	16	12	17	20	15	16	19	15	17	20	2b	2a	2b	3	2	3	0	0	0	0	0	0	19	17.64	23	7	7	7	5	6	6
care level 2	Department of Convalescent Rehabilitation	159	133	133	2	-1481.17	2		cerebral hemorrhage	Cerebrovascular disease	Right-handed	Department of Internal medicine	Left side	Undergoing	Independent	A1	27	30	28	10	10	14	20	18	16	20	18	16	3	2a	3	4	2	4	3.8	5	9.5	14	1	1	17	13	16.7	7	7	7	7	7	7
care level 1	outpatient					-1480.7	2	husband	Parkinson disease	Cerebrovascular disease	Right-handed	Department of Neurology	Bilaretal	Undergoing	Independent	A2	30	30		14	11	12	0	0	0	14	11	12	3	2a	3	4	2	4	2.37	0	10	2.38	0	3	11.87	9.53	7.84	6	6	6	7	7	7
care level 5	Department of Convalescent Rehabilitation	159	159	119	2	8.76667	2	wife	Cerebral Infarction	Cerebrovascular disease	Right-handed		Right side	Finished	Ⅰ	A1	25	21		12	13	13	0	0	0	12	13	13	1	1	1	1	1	1	0	0	0	0	0	0	27.09	30.2	34	2	2	2	1	1	1
care level 2	Department of Convalescent Rehabilitation	102	102	72	4	3.13333	3		hip fracture	Cerebrovascular disease	Right-handed	Department of Internal medicine	Left side	Finished	Independent	J1	29			20			6			20			2a			2			0			0			20.7			7	7		6	6
care level 5	Department of Convalescent Rehabilitation	218	154	154	5	-1482	2	daughter's family	cerebral hemorrhage	Cerebrovascular disease	Right-handed	Department of Internal medicine		Undergoing	Ⅲb	C2	9	6		0	0	0	0	0	0	0	0	0	0	0	0	0	0	0	0	0	0	0	0	0				1	1	1	1	1	1
care level 4	Community-based integrated care ward	77	77		7	7.23333	2	wife	lower limb fracture	Bone and joint disease	Right-handed	Department of Internal medicine	Left side	Finished	Ⅰ	B1	15	20	20	35	34	34	5	4	0	35	34	34	0	1	1	0	1	1	0	0	0	0	0	0	34	28.1	33.9	6	6	6	4	4	4
care level 2	Department of Respiratory Medicine	19	19		7	-1481.13	1		degenerative spondylosis	Cardiovascular disease	Right-handed	Department of Internal medicine		Undergoing	Independent	A2	25	29	29	22	22	25	22	22	23	22	22	25	2a	2a	2a	2	2	2	0	0	2.1	0	0	1	20.7	12.68	11.2	7	7	7	7	7	7
support level 2	Community-based integrated care ward	46	46		18	3.03333	1		heart failure	Cardiovascular disease	Right-handed	Department of Cardiology		Finished	Independent	J2	28			16	15		16	17		16	17		2b	2a		3	2		0	0		0	0		10.12	9.26		7	7		7	7
support level 2	Community-based integrated care ward	52	52		18	8.86667	2		heart failure	Respiratory disease		Department of Neurosurgery		Finished	Ⅰ	J2	30	29			32	28		23	19	25	32	28		2a	2a	3	2	2		1.74	0		2.04	0	27	13.86	15.43	6	6	6	6	6	6
care level 5	Department of Convalescent Rehabilitation	119	86	86	2	7.16667	2	son	cerebral hemorrhage	Cerebrovascular disease		Department of Rehabilitation		Finished	Independent	J1	26	25		20	16	16	16	13	16	20	16	16	3	3	3	4	4	4	1.8	2	2.59	3.5	3	12.81	12.6	9.22	8.5	7	7	7	7	7	7
care level 5	Department of Convalescent Rehabilitation	141	126	126	1	3.46667	3	husband, daughter	Cerebral Infarction	Cerebrovascular disease	Right-handed	Department of Rehabilitation	Bilaretal	Finished	Ⅳ	B2	15			6	0		4	0		6	0		0	0		0	0		0	0		0	0		37	0		3	3		4	4
care level 4	Department of Convalescent Rehabilitation	154	154	74	1	-1481.77	2	wife	hip fracture	Bone and joint disease	Right-handed	Department of Orthopedics	Right side	Undergoing	Ⅱb	A1	26	27	26	33	31	26	31	32	33	33	32	33	0	0	0	0	0	0	0	0	0	0	0	0	13.35	18.17	14.69	7	7	7	5	5	5
care level 1	Community-based integrated care ward	52	52		18	4.9	3	son and his wife	spinal compression fracture	Bone and joint disease	Right-handed	Department of Orthopedics		Finished	Ⅱb	A1	15				8			8			8			2b			3			0			0			17.29		7	7		7	7
care level 3	Department of Convalescent Rehabilitation	156	156	138	1	-1482.3	2	husband	Cerebral Infarction	Cerebrovascular disease	Right-handed	Department of Neurology	Right side	Undergoing	Ⅱb	B1	17	20		15	16	15	4	2	4	15	16	15	2a	2b	2a	2	3	2	0	0	1	0	0	0	18	21	16.2	5	6	6	2	2	2
care level 1	Community-based integrated care ward	31	31		5	6.13333	2	wife	spinal compression fracture	Bone and joint disease	Right-handed	Department of Orthopedics		Finished	Ⅱb	A1	19	21		29	26	28	28	26	30	29	26	30	2a	2b	1	2	3	1	0	3.4	0	0	4.6	0	22.6	18.75	13.29	7	7	7	7	7	7
care level 3	Community-based integrated care ward	78	68		9	5.36667	1		spinal compression fracture	Bone and joint disease	Right-handed	Department of Orthopedics		Finished	Ⅰ	A1	28			10	9		10	8		10	9		2a	2a		2	2		0	0		0	0		34.99	16.19		6	7		7	7
care level 4	Community-based integrated care ward	581	38		2	-1482.5	7		myelitis	Neuromuscular disease	Right-handed	Department of Neurology		Undergoing	Independent	A1	28	29		21	25	26	20	25	28	21	25	28	0	0	0	0	0	0	0	0	0	0	0	0	24.84	14.87	10.3	7	7	7	5	5	7
care level 3	Community-based integrated care ward	108	73		21	-1483.23	2	wife	Cancer	Cancer	Right-handed	Department of Internal medicine		Undergoing	Independent	J1	29	29	30	23	24	27	21	22	26	23	24	27	2a	3	2b	2	4	3	0	0.48	0	8.18	25.02	30	11.29	8.32	7.93	7	7	7	7	7	7
care level 4	Department of Neurology	167	167		2	-1482.77	2	husband	pneumonia	Respiratory disease	Right-handed	Department of Internal medicine	Bilaretal	Undergoing	Independent	A1				4		4	1		3	4	4	4	0		0	0	0	0	0		0	0		0				1	1	1	1	1	1
care level 4	Department of Convalescent Rehabilitation	149	122	122	4	-1483.37	3	parents	cerebral hemorrhage	Cerebrovascular disease	Right-handed	Department of Internal medicine	Right side	Undergoing	Independent	A2	27	29		17	22	20	1	1	6	17	22	20	2a	2b	2a	2	3	2	0	0	0	0	0	0	14.88	14.6	13.3	7	7	7	6	6	6
care level 4	Department of CardiologyDepartment of Internal medicine	27	27		1	7	2		heart failure	Bone and joint disease	Right-handed	Department of Cardiology		Finished	Independent	J1	24	22		14	14	15	13	16	14	14	16	15	2a	2a	2a	2	2	2	0	0	0.8	0	0	1.2	11.41	16.2	13.9	7	7	7	7	7	7
care level 4	Department of Convalescent Rehabilitation	67	67	67	6	9.56667	4		Cerebral Infarction	Cerebrovascular disease	Right-handed	Department of Rehabilitation	Right side	Finished	Independent	A1	23	23		22	26	27	0	0	0	22	26	27	1	2a	1	1	2	1	0	0	0	0	0	0	16.8	13.5	27.03	6	6	6	5	5	5
care level 3	Department of Convalescent Rehabilitation	182	182	156	5	6.36667	1		Cerebral Infarction	Cerebrovascular disease	Right-handed	Department of Cardiology	Left side	Finished	Independent	A1	18			0	2	4	25	26	24	25	26	24	2b	2b	2b	3	3	3	0	0	0	5	0	0	19.28	10.17	14.55	7	7	7	6	6	6
care level 1	Community-based integrated care ward	61	61		8	-1484.33	4	daughter's family	arm fracture	Bone and joint disease	Right-handed	Department of Orthopedics	Right side	Undergoing	Ⅱa	B1	19	24		0	2	0	8	11	16	8	11	16	2b	3	2b	3	4	3	3.3	4.8	0	1.8	4.02	0	25.6	23.23	17.65	6	6	6	5	6	6
care level 4	Department of Geriatric Medicine	30	29		1	2.93333	2	husband	Others		Right-handed			Finished	Ⅱb	B1	18	18		5	10		10	14		10	14		2a	2b		2	3		0	0		0	0		48.97	30		7	7		5	7
care level 5	Community-based integrated care ward	549	567		-360	20.3333	2	wife	amputation	Bone and joint disease	Right-handed	Department of Respiratory Medicine	Right side	Finished	Ⅱa	A1	27	25		18	21	21	22	24	26	22	24	26	0	0	0	0	0	0	0	0	0	0	0	6.2		13.33	14.5	7	7	7	7	7	7
care level 3	Department of Convalescent Rehabilitation	83	68	68	1	-1485.57	3	wife, daughter	Cerebral Infarction	Cerebrovascular disease	Right-handed	Department of Neurosurgery	Right side	Undergoing	Independent	B1	27	25		22	28	27	8	21	16	22	28	27	2a	3	3	2	4	4	3.5	14	20	2.6	10	24	16.1	10.4	13.7	6	6	6	6	7	7
care level 5	Department of Convalescent Rehabilitation	125	122	92	6	7	2	wife	muscular dystrophy	Cerebrovascular disease		Department of Neurology		Finished	Ⅱb	C1	29	8		0	0	0	0	0	0	0	0	0	1	0	1	1	0	1	0	0	0	0	0	0				1	2	2	4	1	1
care level 2	Department of Orthopedics	19	19		2	-1484.9	3		cerebral hemorrhage	Cerebrovascular disease	Right-handed	Department of Internal medicine		Undergoing	Independent	J1	25	30		23	20	21	6	8	8	23	20	21	2a	2a	2b	2	2	3	0	0	0	0	0	0	19.22	12.6	16.82	7	7	7	6	6	6
care level 1	Department of Convalescent Rehabilitation	168	165	149	12	-1485.53	2	husband	hip fracture	Bone and joint disease	Right-handed	Department of Rehabilitation	Right side	Undergoing	Independent	J1	26	30		7	11	12	6	8	12	7	11	12	1	3	3	1	4	4	0	6.32	2.81	0	21.8	8.88	39	16.47	14.94	7	7	7	7	7	7
care level 3	Department of Orthopedics	25	25		14	3.93333	3	son's family	spinal compression fracture	Bone and joint disease	Right-handed	Department of Orthopedics		Finished	Ⅱb	B1	18			12	10		10	9		12	10		3	2a		4	2		0.84	10		8.61	9		10.53	18.41		7	5		5	4
care level 1	outpatient					4.96667	1		Cerebral Infarction	Cerebrovascular disease		Department of Internal medicine	Left side	Finished	Ⅰ	J2	23			14	15		15	16		15	16		3	2a		4	2		1	0		3	0		11.65	9.91		7	7		7	7
support level 2	Community-based integrated care ward	46	46		137	6.06667	1		heart failure	Cardiovascular disease	Right-handed	Department of CardiologyDepartment of Internal medicine		Finished	Independent	J2	28	29		14	16	15	16	18	21	16	18	21	2a	3	3	2	4	4	0	0	0.95	0	0	0	9.52	8.03	8.07	7	7	7	7	7	7
care level 3	Department of Convalescent Rehabilitation	62	62	53	2	4.13333	4		hip fracture	Bone and joint disease	Right-handed	Department of Rehabilitation	Right side	Finished	Ⅰ	A2	23			20	21		19	18		20	21		3	2b		4	3		0	0		2.7	0		17.1	14.2		6	7		7	7
care level 4	Department of Convalescent Rehabilitation	97	96	76	14	4.06667	2	son	hip fracture	Bone and joint disease	Right-handed	Department of Internal medicine	Left side	Finished	Ⅱb	A1	13	13		20	15		16	12		20	15		2a	3		2	4		0	5.71		0	0		15.9	22.81		7	7		5	5
support level 2	outpatient					-1486.43	2		LCS	Bone and joint disease	Right-handed	Department of Internal medicine	Bilaretal	Undergoing	Independent	J1	28	29		22	22	26	20	22	27	22	22	27	2a	2b	3	2	3	4	0	1.74	1.3	0	3.09	6.8	18.52	10.57	12	7	7	7	6	6	6
support level 2	outpatient					-1486.63	1		Parkinson disease	Neuromuscular disease	Right-handed	Department of Neurology		Undergoing	Independent	J1	30	28		13	13	11	14	15	11	14	15	11	3	3	3	4	4	4	9.3	5.59	19	1	1.72	1	10.8	10.07	11.2	7	7	7	7	7	7
care level 1	Department of Convalescent Rehabilitation	51	50	37	4	-1487.1	1		hip fracture	Bone and joint disease	Right-handed	Department of Internal medicine	Right side	Undergoing	Ⅰ	A1	24	25		15	13	14	12	14	11	15	14	14	3	2b	3	4	3	4	5.84	5.91	11.7	5.31	13.41	7.4	14.51	13.31	10.4	7	7	7	7	7	7
care level 1	Department of Urology	34	13		64	-1487.4	2	wife	Cancer	Cancer	Right-handed	Department of Urology		Undergoing	Independent	A2	28			29	29	30	29	24	25	29	29	30	0	2b	1	0	3	1	0	0	0	0	0	0	10.5	7.5	6.89	7	7	7	7	7	7
support level 2	Department of Convalescent Rehabilitation	55	24	42	2	-1487.4	3	daughter's family	knee OA	Bone and joint disease	Right-handed	Department of Orthopedics	Right side	Undergoing	Independent	J2	30	30		16	20	21	15	9	17	16	20	21	4	2a	4	5	5	5	37	0	0	18	0	60	17.6	14.52	10.75	6	7	7	5	7	7
care level 3	Department of Convalescent Rehabilitation	126	126	99	5	2.8	6		Cerebral Infarction	Cerebrovascular disease	Right-handed	Department of Neurology	Left side	Finished	Independent	J2	26	26		0			16			16			3			4			0			3			27.75			5	6		5	5
care level 4	outpatient	103	103		3	-1487.9	2	husband	hip fracture	Bone and joint disease	Right-handed	Department of Rehabilitation	Left side	Undergoing	Independent	B2	29			20	18	22	0	0	0	20	18	22	0	0	1	0	0	1	0	0	0	0	0	0				7	7	7	2	3	3
care level 1	Department of Orthopedics	16	16		1	-1487.9	2	son	spinal compression fracture	Bone and joint disease	Right-handed			Undergoing	Independent	A1	21	28		15	17	16	15	15	10	15	17	16	2a	3	3	2	4	4	0	0	0	0	0	0	11.07	8.28	8.71	7	7	7	5	6	6
care level 4	Department of Convalescent Rehabilitation	43	43	16	1	2.93333	3		chronic subdural hematoma	Cerebrovascular disease	Right-handed	Department of Rehabilitation		Finished	Ⅲa	A2	19	21		10	9		10	11		10	11		2b	2b		3	3		0	1		1	2		16	13.7		6	7		6	7
care level 3	Department of Convalescent Rehabilitation	119	119	86	3	-1488.5	2	brother	spinal compression fracture	Bone and joint disease	Right-handed	Department of Orthopedics	Left side	Undergoing	Independent	J2	26	30		18	24		14	22		18	24		3	3		4	4		8.9	3.7		0	1.3		11.2	9.7		7	7		7	7
care level 1	Department of Respiratory Medicine	17	17		7	-1488.17	2	wife	cerebral hemorrhage	Cerebrovascular disease		Department of Internal medicine	Right side	Undergoing	Ⅰ	J2	21	20		28	28	23	26	26	22	28	28	23	4	4	4	5	5	5	30	39.37	30	10	46.5	22.59	7.6	6.33	8.2	7	7	7	7	7	7
care level 4	Department of Convalescent Rehabilitation	71	71	46	1	-1488.8	2	daughter	hip fracture	Bone and joint disease	Right-handed	もの忘れ	Left side	Undergoing	Ⅱb	A1	18			10	10		10	9		10	10		2a	3		2	4			0			0		32.35	23.03		7	7		7	7
support level 2	Department of Convalescent Rehabilitation	83	81	58	5	-1489	2	husband	spinal compression fracture	Bone and joint disease	Right-handed	Department of Neurosurgery		Undergoing	Independent	J2	30			12	10		18	16		18	16		2a	2a		2	2		0	0		0	0		31.89	20		7	7		7	7
care level 4	Department of Convalescent Rehabilitation	84	84	61	4	-1489.1	4		hip OA	Bone and joint disease	Right-handed	Department of Internal medicine	Left side	Undergoing	Independent	A2	25			28	26		23	20		28	26		2b	3		3	4		0	0		0	0		37.52	25.01		7	7		7	7
care level 4	Department of Orthopedics	56	56		1	-1489.1	4	daughter's family	hip fracture	Bone and joint disease	Right-handed	Department of Orthopedics	Bilaretal	Undergoing	Ⅲa	B2	18	17		2	3		2	2		2	3		0	1		0	1		0	0	0	0	0	0	0	0		3	3		3	3
care level 3	outpatient					-1489.67	1		knee OA	Bone and joint disease	Right-handed		Bilaretal	Undergoing	Independent	J2	27			22	18		16	6		22	18		2b			3			1.2			1.2			11.12			7	7		7	7
care level 3	outpatient	24	24		5	-1489.43	1		arm fracture	Bone and joint disease	Right-handed	Department of Orthopedics		Undergoing	Ⅱb	J2	28			2			4			4			1			1			0			0			21.1			6	6		5	6
care level 3	Department of Convalescent Rehabilitation	129	129	106	4	-1489.93	2	wife	spinal cord injury	Cerebrovascular disease	Right-handed	Department of Orthopedics	Bilaretal	Undergoing	Independent	A2	28			24	24		22	21		24	24		2a	2a		2	2		0	0		0	0		15.88	10.2		7	7		7	7
care level 3	Department of Convalescent Rehabilitation	181	147	147	3	-1491.3	2	wife	Cerebral Infarction	Cerebrovascular disease	Right-handed	Department of Internal medicine	Left side	Undergoing	Ⅰ	A1	28			7	10		32	28		32	28		2a	2a		2	2		0	0		0	1.1		17.3	13.1		6	7		6	6
care level 5	Department of CardiologyDepartment of Internal medicine	13	13		2	3.96667	2	son	heart failure	Cardiovascular disease		Department of Rehabilitation		Finished	Independent	J1	25			20	22		16	18		20	22		2b	2a		3	2		0	0		0	0		12.61	11.1		7	7		7	7
support level 2	Department of Urology	20	20		5	3.03333	2		renal failure	Bone and joint disease	Right-handed	Department of Rehabilitation		Finished	Independent	A1	26			22	23		22	22		22	23		2b	3		3	4		0	0.7		0	0.4		29.19	29.51		6	6		2	6
care level 4	Department of Convalescent Rehabilitation	108	108	65	3	-1491.07	1		spinal compression fracture	Bone and joint disease	Right-handed	Department of Orthopedics		Undergoing	Independent	J1	30	30		17	10		12	10		17	10		3	3		4	4		17.6	0		18.6	16.9		14.9	10.16		7	7		7	7
care level 5	Department of Geriatric Medicine	64	64		1	-1490.5	2	husband	chronic subdural hematoma	Cerebrovascular disease	Right-handed	Department of Geriatric Medicine	Left side	Undergoing	Ⅳ	C2	0			0	0		0	0		0	0		0	0		0	0		0	0		0	0		0	0		1	1		1	1
care level 5	Department of Neurosurgery	12	14		3	-1490.27	3	wife, mother	meningioma	Cerebrovascular disease	Right-handed	Department of Neurosurgery	Right side	Undergoing	Ⅰ	A1	21			10	10		0	0		10	10		0	0		0	0		0	0		0	0		0	40.91		2	2		2	2
support level 2	Department of Convalescent Rehabilitation	76	76	44	7	-1491.37	2	son	hip fracture	Bone and joint disease	Right-handed	Department of Neurology	Right side	Undergoing	Ⅲa	B2	9			6	6		3	4		6	6		2a	1		2	1		0	0		0	0		24.5	24.04		6	6		5	5
care level 4	Department of Convalescent Rehabilitation	83	90	67	4	-1491.2	2		cerebral hemorrhage	Cerebrovascular disease	Right-handed	Department of Internal medicine	Right side	Undergoing	Independent	J1	23			14	18		12	17		14	18		3	3		4	4		2	7.83		8	2.67		17.5	9.69		7	7		7	7
care level 1	Department of Convalescent Rehabilitation	133	133	73	1	-1491.2	3	wife, son	UTI		Right-handed	Department of Rehabilitation	Bilaretal	Undergoing	Independent	A2	24			16	17		14	18		16	18		2b	3		3	4		1.8	4.62		2.1	5.36		26	12.99		7	7		6	7
care level 5	Department of CardiologyDepartment of Internal medicine	38	38		5	-1491.1	3	son and his wife	heart failure	Cardiovascular disease	Right-handed	Department of CardiologyDepartment of Internal medicine		Undergoing	Ⅱb	A2	13			11	14		10	12		11	14		3	2a		4	2		0	1.29		0	0.34		13.9	11.85		7	7		5	5
[truncated: 174 more columns]
